# Supplementary material for: CLD1 Reverses the Ubiquinone Insufficiency of Mutant cat5/coq7 in a Saccharomyces cerevisiae Model System
Source: PLoS One. 2016 Sep 7;11(9):e0162165. doi: 10.1371/journal.pone.0162165 (PMC5014327; doi:10.1371/journal.pone.0162165)
Supplement: S1 Table — Detailed description of alleles comprising coq7 hypomorphic series. (Corresponds to Table 1). (XLS) [file pone.0162165.s001.xls]

## Sheet: coq7 alleles
Allele	Non-silent Mutations*	Silent Mutations**	Growth Phenotype on YEPE3% (versus wt ) ***						Allele Source	Strains Carrying Allele	Strain Genotype	Comments
			15oC	23oC	25oC	30oC	35oC	37oC		(i = integrated at the coq 7 locus)
COQ7	wild type	-	1	1	1	1	1	1	-	SEY6210	MATα leu2-3,112 ura3-52 his3-Δ200 trp1-Δ901 suc2-Δ9 lys2-801
coq7-1	G65D	I91M? (see note)	0	0	0	0	0	0	C. Clarke (UCLA)	NM101	MATa leu2-3,112 ura3-52 coq7-1	The coq7-21 allele described below is derived from the plasmid psHA17 [PADH1-COQ7-HA(CEN)], which contains the coq7-22 allele, which in turn was constructed from the NM101 genetic background. coq7-21 contains a I91M point mutation. We have not checked to see if I91M is present in NM101 or the coq7-22 allele below. The I91M mutation is known to increase mtDNA maintenance in BY4741 yeast strains an…
coq7-2	-	Q48R	1	1	1	1	1	0.5	This Study	Q48R, Q48Ri	1) SEY6210 Δcoq7::GFP,HIS3 + [pRS315(CEN)/coq7-2] 2) SEY6210 coq7-2	Parent allele used for coq7 mutagenesis screen. Marked with Q48R and is wild type for growth on 3% ethanol, except at non-physiological 37°C.
coq7-3	L198P	Q48R, T101T (codon change), [5'UTR nuc' G(-)19T] §	0.01	ND	0.01	0.01	0.01	ND	This Study	80	SEY6210 Δcoq7::GFP,HIS3 + [pRS315(CEN)/coq7-3]
coq7-4	R159	Q48R, (I222V)	1	ND	1	0 §§	0	0	This Study	26, 26i	1) SEY6210 Δcoq7::GFP,HIS3 + [pRS315(CEN)/coq7-4] 2) SEY6210 coq7-4	Clonal isolates of the integrated allele display varied growth at 30°C (some wild type-like). Growth is patchy at 37°C and is NOT a clean temperature sensitive mutant. Possible read through suppression occuring.
coq7-5	H153L	Q48R	0.01	ND	0.1	0.01	ND	ND	This Study	78, 78i.2	1) SEY6210 Δcoq7::GFP,HIS3 + [pRS315(CEN)/coq7-5] 2) SEY6210 coq7-5
coq7-6	F15L, V58A	Q48R	0.5	ND	0.5	0.5	0.5	ND	This Study	71	SEY6210 Δcoq7::GFP,HIS3 + [pRS315(CEN)/coq7-6]	Growth by this line was not uniform. Only some colonies grew but when did, did so at 0.5 wt i.e. lawns were patchy
coq7-7	Q42R, R57H,	Q48R, A66A (codon change)	0.2	ND	0.2	0.2	0.2	ND	This Study	4	SEY6210 Δcoq7::GFP,HIS3 + [pRS315(CEN)/coq7-7]
coq7-8	V55A, V111D	Q48R	0.75	ND	0.5	0.5	0.01	ND	This Study	20	SEY6210 Δcoq7::GFP,HIS3 + [pRS315(CEN)/coq7-8]	Temperature Sensitive. More severe than coq7-14 allele.
coq7-9	C-terminal myc tag	-	0.4	0.4	0.4	0.4	0.4	0.4	This Study	SLR2	SEY6210 Δcoq7::GFP,HIS3 + [pRS315(CEN)/coq7-9]
coq7-10	C-terminal HA tag	-	0.15	0.15	0.15	0.15	0.15	0.15	This Study	SLR4	SEY6210 Δcoq7::GFP,HIS3 + [pRS315(CEN)/coq7-10]
coq7-11	W120R	Q48R	0.01	0.15	0.15	0	0	0	This Study	73, 73i.1, TA405-73i	1) SEY6210 Δcoq7::GFP,HIS3 + [pRS315(CEN)/coq7-11] 2) SEY6210 coq7-11 3) TA405(his3 leu2 can1) coq7-11
coq7-12	W120R,	Q48R, G65G (codon change)	0.01	0.01	0.1	0.1	0.01	ND	This Study	68	SEY6210 Δcoq7::GFP,HIS3 + [pRS315(CEN)/coq7-12]	Presence of the silent mutation G65G distinguished the independence of this allele from coq7-11
coq7-13	T32S, S182P, L195P	Q48R	0.01	ND	0.1	0.01	0	0	This Study	75	SEY6210 Δcoq7::GFP,HIS3 + [pRS315(CEN)/coq7-13]
coq7-14	V55D	Q48R	1	1	1	0.75	0.13	ND	This Study	17	SEY6210 Δcoq7::GFP,HIS3 + [pRS315(CEN)/coq7-14]	Temperature Sensitive
coq7-15	S45P, P113S	Q48R	0.75	ND	0.5	0.29	ND	0.01	This Study	21, 22	SEY6210 Δcoq7::GFP,HIS3 + [pRS315(CEN)/coq7-15]	3' UTR was not verified beyond 200bp past TAA
coq7-16	V5A, R224	Q48R, E63E, (A230A codon change), [3' UTR nuc' T(+)861A] §	0.1	ND	0.25	0.1	ND	ND	This Study	81, 81i	1) SEY6210 Δcoq7::GFP,HIS3 + [pRS315(CEN)/coq7-16] 2) SEY6210 coq7-16
coq7-17	D59V, K174E	Q48R	0.25	ND	0.25	0.25	0.25	ND	This Study	3	SEY6210 Δcoq7::GFP,HIS3 + [pRS315(CEN)/coq7-17]	3' UTR was not verified beyond 126bp past TAA
coq7-18	Q189	Q48R	0.1	ND	0.1	0.01	0.01	ND	This Study	37	SEY6210 Δcoq7::GFP,HIS3 + [pRS315(CEN)/coq7-18]
coq7-19	coq7::GFP,HIS3	-	0	0	0	0	0	0	S. Hekimi (McGill)	SHM1	SEY6210 Δcoq7::GFP,HIS3
coq7-20	coq7r::KanMX2	-	0	0	0	0	0	0	This Study	SEY6211 Δcoq7::KanMX2, TA405 Δcoq7::KanMX2 AH109 Δcoq7::KanMX2 BY4743 Δcoq7::KanMX2	1) SEY6211(MATa, leu2-3,-112, ura3-52, his3-Δ200, trp1-Δ901, ade2, suc2-Δ9) Δcoq7::KanMX2 2) TA405 (his3 leu2 can1) Δcoq7::KanMX2 3) AH109(MATa, trp1-901, leu2-3, 112, ura3-52, his3-200, gal4Δ, gal80Δ, LYS2∷GAL1UAS-GAL1TATAHIS3, GAL2UAS-GAL2TATA-ADE2, URA3∷MEL1 UASMEL1TATA- lacZ, MEL1) Δcoq7::KanMX2 4) BY4743(MATa/α his3D1/his3D1 leu2D0 /leu2D0 lys2D0/LYS2 MET15/met15D0 ura3D0 /ura3D0) Δcoq7::Kan…
coq7-21	E231	I91M, C-terminal HA tag	>1	>1	>1	>1	>1	ND	This Study	27a	SEY6210 Δcoq7::GFP,HIS3 + [psHA17(CEN)/coq7-21]	HYPERmorphic for growth on 3% ethanol. Identified in high copy sup+ screen and is a spontaneously-generated mutation of the HYPOmorphic coq7-22 allele present in the plasmid psHA17.
coq7-22	C-terminal HA tag	I91M? (see note)	ND	ND	ND	ND	ND	ND	C. Clarke (UCLA)	SLR1	SEY6210 Δcoq7::GFP,HIS3 + [psHA17(CEN)/coq7-22]	Have not checked to determine if allele contains the I91M mutation (refer to comment for coq7-1). This allele differs from coq7-10 in tag design. Note also that the same allelic construct was cloned into a pmHA17(2μ) and transformed into SEY6210 Δcoq7::GFP,HIS3 for Figure 1D.
coq7-23	Wild type ORF	-	ND	ND	ND	ND	ND	ND	S. Hekimi (McGill)	CDB60	SEY6210 Δcoq7::GFP,HIS3 + [pVT-U(2μ)/COQ7]	pVT-U uses the ADH1 promoter and terminator §§§. Construction of this plasmid is described in Ewbank et. al., Science, 1997.
* Nomenclature follows http://www.yeastgenome.org/sgdpub/Saccharomyces_cerevisiae.pdf. "" indicates termination codon
** Growth of SEY6210 Δcoq7::GFP; HIS3 + pRS315/coq7-2 was indistinguishable from SEY6210 between 15-35°C. Differential growth retardation became apparent above the non-physiological temperature of 37°C. We have also liste amino acids unchanged by a DNA point mutation because it remains possible
the mutation could affect mRNA stability. Mutations enclosed by brackets follow a premature stop codon and are therefore also listed as silent.
***All studies were performed using the coq7 allele of interest carried on pRS315(CEN) in a SEY6210 Δcoq7::GFP;HIS3 genetic background (except where noted). ND - Not Detemined. Yeast were cultured on solid plates and a subjective, linear score from 0 (no growth) to 1 (wild type like growth) assigned. Thhis is raw data that is plotted in Figure 1E of the main text.
§ Numbering from ATG = +1
§§ Refer to comment for additional details
§§§ Vernet T, Dignard D, Thomas DY. A family of yeast expression vectors containing the phage f1 intergenic region. Gene. 1987;52(2-3):225-33.
¶ Dimitrov LN, Brem RB, Kruglyak L, Gottschling DE. Polymorphisms in multiple genes contribute to the spontaneous mitochondrial genome instability of Saccharomyces cerevisiae S288C strains. Genetics. 2009;183(1):365-83.
