# Supplementary material for: CLD1 Reverses the Ubiquinone Insufficiency of Mutant cat5/coq7 in a Saccharomyces cerevisiae Model System
Source: PLoS One. 2016 Sep 7;11(9):e0162165. doi: 10.1371/journal.pone.0162165 (PMC5014327; doi:10.1371/journal.pone.0162165)
Supplement: S2 Table — Variable re-coding used for multiple regression analysis. (Corresponds to Fig 4A). (XLSX) [file pone.0162165.s002.xlsx]

## Sheet: Raw Data
STRAIN	SEY6210	SEY6210	coq7-11+vect	coq7-11+vect	Q48Ri	Q48Ri	coq7-11+1D	coq7-11+1D	coq-7-11+sup+	coq-7-11+sup+
DATE	2016-06-29	2016-07-20	2016-06-29	2016-07-20	2016-06-29	2016-07-20	2016-06-29	2016-07-20	2016-06-29	2016-07-20
OD
3.7	0.1923	0.2012	0.3419	0.2699	0.2106	0.3371	0.4699	0.2989	0.418	0.399
	0.1786	0.1896	0.3542	0.2692	0.2039	0.3299	0.4789	0.3226	0.376	0.382
	0.185	0.1932	0.346	0.2691	0.2001	0.3298	0.464	0.294	0.309	0.367
10.5	0.3346	0.261	0.2912	0.1032	0.3298	0.322	0.3968	0.2223	0.2556	0.3309
	0.3267	0.2521	0.2802	0.0993	0.33	0.3415	0.3692	0.2345	0.2471	0.3303
	0.3298	0.2431	0.2719	0.0897	0.3301	0.3578	0.4408	0.2399	0.2389	0.3339
13.2	0.2099	0.2211	0.3607	0.192	0.3612	0.3562	0.5331	0.3991	0.5299	0.3343
	0.2087	0.213	0.3499	0.1899	0.3778	0.3689	0.5432	0.3772	0.5256	0.3401
	0.2095	0.2137	0.3598	0.1901	0.3642	0.3581	0.4999	0.3881	0.50943	0.342

## Sheet: Figure 4
OD	sey(6/29)		sey(7/20)		AVERAGE	OD	coq7/11(6/29)		coq7/11(7/20)			OD	Q48R(6/29)		Q48R(7/20)			OD	1D(6/29)		1D(7/20)			OD	sup+(6/29)		sup+(7/20)
3.7	0.1923		0.2012			3.7	0.3419		0.2699			3.7	0.2106		0.3371			3.7	0.4699		0.2989			3.7	0.418		0.399
	0.1786	0.1853	0.1896	0.194667	0.189983		0.3542	0.347367	0.2692	0.2694	0.308383		0.2039	0.204867	0.3299	0.332267	0.268567		0.4789	0.470933	0.3226	0.305167	0.38805		0.376	0.367667	0.382	0.382667	0.375167
	0.185		0.1932				0.346		0.2691				0.2001		0.3298				0.464		0.294				0.309		0.367
	0.3346		0.261
10.5	0.3267	0.330367	0.2521	0.252067	0.291217	10.5	0.2912		0.1032			10.5	0.3298		0.322			10.5	0.3968		0.2223			10.5	0.2556		0.3309
	0.3298		0.2431				0.2802	0.2811	0.0993	0.0974	0.18925		0.33	0.329967	0.3415	0.340433	0.3352		0.3692	0.402267	0.2345	0.232233	0.31725		0.2471	0.2472	0.3303	0.3317	0.28945
							0.2719		0.0897				0.3301		0.3578				0.4408		0.2399				0.2389		0.3339
13.2	0.2099		0.2211			13.2	0.3607		0.192			13.2	0.3612		0.3562			13.2	0.5331		0.3991			13.2	0.5299		0.3343
	0.2087	0.209367	0.213	0.215933	0.21265		0.3499	0.3568	0.1899	0.190667	0.273733		0.3778	0.367733	0.3689	0.361067	0.3644		0.5432	0.5254	0.3772	0.388133	0.456767		0.5256	0.521643	0.3401	0.3388	0.430222
	0.2095		0.2137				0.3598		0.1901				0.3642		0.3581				0.4999		0.3881				0.50943		0.342
											SEY6210		Q48Ri		vector		sup+		CLD1(1D)
						SEY6210	Q48Ri	vector	sup+	CLD1(1D)	Rel min	rel max	Rel min	rel max	Rel min	rel max	Rel min	rel max	Rel min	rel max
					3.7	0.189983	0.268567	0.308383	0.375167	0.38805	0.0113833	0.0112167	0.0684667	0.0685333	0.0392833	0.0458167	0.0661667	0.0428333	0.08915	0.09085
					10.5	0.291217	0.3352	0.18925	0.28945	0.31725	0.0481167	0.0433833	0.0132	0.0226	0.09955	0.10195	0.05055	0.04445	0.09495	0.12355
					13.2	0.21265	0.3644	0.273733	0.430222	0.456767	0.00395	0.00845	0.0082	0.0134	0.0838333	0.0869667	0.0901217	0.0996783	0.0795667	0.0864333
																8/1/20168/1/2016

## Sheet: Linear Regression (vsVect)
	Strain	OD600	Exp Rep	MLCL/CL			vectvsSEY	vectvsQ48	vectvs1D	vectvssup+	OD600Linear	OD600Quadratic	Exp Rep	MLCL/CL		Regression Analysis								Cook's D
{MLCL/CL} = B0 + B1(strain) + B2(OD600) + B3(Expt Rep) + e	SEY6210	3.7	1	0.1923			1	0	0	0	-1	1	1	0.1923
	SEY6210	3.7	1	0.1786			1	0	0	0	-1	1	1	0.1786		OVERALL FIT								Obs	vectvsSEY	vectvsQ48	vectvs1D	vectvssup+	OD600Linear	OD600Quadratic	Exp Rep	MLCL/CL	Pred Y	Residual	Leverage	SResidual	Mod MSE	RStudent	T-Test	Cook's D	DFFITS
Strain - dummy coded wrt vector (i.e vector = Bo) (5 levels)	SEY6210	3.7	1	0.185			1	0	0	0	-1	1	1	0.185		Multiple R	0.734016							1	1	0	0	0	-1	1	1	0.1923	0.25514	-0.06284	0.0888889	-0.895536	0.00493114	-0.937512	0.351249	0.0107345	-0.292829		SSE	0.403757
OD600 - orthogonal coded (3 Levels)	SEY6210	3.7	2	0.2012			1	0	0	0	-1	1	-1	0.2012		R Square	0.53878							2	1	0	0	0	-1	1	1	0.1786	0.25514	-0.07654	0.0888889	-1.09078	0.00490527	-1.14491	0.255577	0.0159252	-0.35761		dfE	82
Expt Rep (orthogonal coded (2 levels)	SEY6210	3.7	2	0.1896			1	0	0	0	-1	1	-1	0.1896		Adjusted R Square	0.499407							3	1	0	0	0	-1	1	1	0.185	0.25514	-0.07014	0.0888889	-0.999569	0.00491799	-1.04782	0.297801	0.0133734	-0.327284		MSE	0.00492386
	SEY6210	3.7	2	0.1932			1	0	0	0	-1	1	-1	0.1932		Standard Error	0.0701702							4	1	0	0	0	-1	1	-1	0.2012	0.194115	0.00708511	0.0888889	0.10097	0.00498397	0.105141	0.91652	0.000136459	0.0328406		k	7
	SEY6210	10.5	1	0.3346			1	0	0	0	0	-2	1	0.3346		Observations	90							5	1	0	0	0	-1	1	-1	0.1896	0.194115	-0.00451489	0.0888889	-0.0643419	0.00498438	-0.0669971	0.946747	5.54119e-05	-0.0209264
	SEY6210	10.5	1	0.3267			1	0	0	0	0	-2	1	0.3267										6	1	0	0	0	-1	1	-1	0.1932	0.194115	-0.000914889	0.0888889	-0.0130381	0.00498464	-0.0135758	0.989201	2.27534e-06	-0.00424037
	SEY6210	10.5	1	0.3298			1	0	0	0	0	-2	1	0.3298		ANOVA				Alpha	0.05			7	1	0	0	0	0	-2	1	0.3346	0.233583	0.101017	0.0888889	1.43959	0.00484638	1.52019	0.132309	0.0277393	0.474828
	SEY6210	10.5	2	0.261			1	0	0	0	0	-2	-1	0.261			df	SS	MS	F	p-value	sig		8	1	0	0	0	0	-2	1	0.3267	0.233583	0.0931167	0.0888889	1.32701	0.00486716	1.39831	0.16579	0.0235702	0.436759
	SEY6210	10.5	2	0.2521			1	0	0	0	0	-2	-1	0.2521		Regression	7	0.471653	0.067379	13.6842	1.33851e-11	yes		9	1	0	0	0	0	-2	1	0.3298	0.233583	0.0962167	0.0888889	1.37119	0.00485921	1.44605	0.151976	0.0251657	0.451669
	SEY6210	10.5	2	0.2431			1	0	0	0	0	-2	-1	0.2431		Residual	82	0.403757	0.00492386					10	1	0	0	0	0	-2	-1	0.261	0.172558	0.0884418	0.0888889	1.26039	0.00487866	1.32654	0.188342	0.021263	0.414342
	SEY6210	13.2	1	0.2099			1	0	0	0	1	1	1	0.2099		Total	89	0.87541						11	1	0	0	0	0	-2	-1	0.2521	0.172558	0.0795418	0.0888889	1.13355	0.00489892	1.19058	0.237253	0.0171989	0.371875
	SEY6210	13.2	1	0.2087			1	0	0	0	1	1	1	0.2087										12	1	0	0	0	0	-2	-1	0.2431	0.172558	0.0705418	0.0888889	1.00529	0.00491722	1.0539	0.295023	0.013527	0.329184
	SEY6210	13.2	1	0.2095			1	0	0	0	1	1	1	0.2095			coeff	std err	t stat	p-value	lower	upper		13	1	0	0	0	1	1	1	0.2099	0.296664	-0.0867643	0.0888889	-1.23648	0.00488265	-1.30085	0.196953	0.020464	-0.406318
	SEY6210	13.2	2	0.2211			1	0	0	0	1	1	-1	0.2211		Intercept	0.257122	0.0165393	15.5462	3.60472e-26	0.22422	0.290024		14	1	0	0	0	1	1	1	0.2087	0.296664	-0.0879643	0.0888889	-1.25358	0.0048798	-1.31923	0.190765	0.021034	-0.412057
	SEY6210	13.2	2	0.213			1	0	0	0	1	1	-1	0.213		vectvsSEY	-0.0258389	0.0233901	-1.10469	0.272523	-0.0723692	0.0206914		15	1	0	0	0	1	1	1	0.2095	0.296664	-0.0871643	0.0888889	-1.24218	0.0048817	-1.30698	0.194874	0.0206532	-0.408231
	SEY6210	13.2	2	0.2137			1	0	0	0	1	1	-1	0.2137		vectvsQ48	0.0656	0.0233901	2.80461	0.00628833	0.0190697	0.11213		16	1	0	0	0	1	1	-1	0.2211	0.235639	-0.0145392	0.0888889	-0.207199	0.00498179	-0.215806	0.829675	0.000574634	-0.0674064
	vect	3.7	1	0.3419			0	0	0	0	-1	1	1	0.3419		vectvs1D	0.130233	0.0233901	5.56789	3.17497e-07	0.083703	0.176764		17	1	0	0	0	1	1	-1	0.213	0.235639	-0.0226392	0.0888889	-0.322633	0.00497771	-0.336172	0.7376	0.00139326	-0.105002
	vect	3.7	1	0.3542			0	0	0	0	-1	1	1	0.3542		vectvssup+	0.107824	0.0233901	4.60981	1.46449e-05	0.0612936	0.154354		18	1	0	0	0	1	1	-1	0.2137	0.235639	-0.0219392	0.0888889	-0.312657	0.00497813	-0.325764	0.745433	0.00130843	-0.101751
	vect	3.7	1	0.346			0	0	0	0	-1	1	1	0.346		OD600Linear	0.0207622	0.00905894	2.2919	0.0244755	0.00274105	0.0387833		19	0	0	0	0	-1	1	1	0.3419	0.280979	0.0609211	0.0888889	0.86819	0.00493436	0.908587	0.366231	0.0100889	0.283795
	vect	3.7	2	0.2699			0	0	0	0	-1	1	-1	0.2699		OD600Quadratic	0.0141063	0.00523018	2.69709	0.00848813	0.00370178	0.0245108		20	0	0	0	0	-1	1	1	0.3542	0.280979	0.0732211	0.0888889	1.04348	0.004912	1.09451	0.276934	0.0145741	0.341869
	vect	3.7	2	0.2692			0	0	0	0	-1	1	-1	0.2692		Exp Rep	0.0305126	0.00739659	4.12522	8.83449e-05	0.0157984	0.0452267		21	0	0	0	0	-1	1	1	0.346	0.280979	0.0650211	0.0888889	0.926619	0.00492736	0.970424	0.334689	0.0114926	0.303109
	vect	3.7	2	0.2691			0	0	0	0	-1	1	-1	0.2691										22	0	0	0	0	-1	1	-1	0.2699	0.219954	0.0499462	0.0888889	0.711786	0.00495085	0.743665	0.459205	0.00678132	0.232282
	vect	10.5	1	0.2912			0	0	0	0	0	-2	1	0.2912										23	0	0	0	0	-1	1	-1	0.2692	0.219954	0.0492462	0.0888889	0.701811	0.00495179	0.733172	0.465544	0.00659257	0.229005
	vect	10.5	1	0.2802			0	0	0	0	0	-2	1	0.2802										24	0	0	0	0	-1	1	-1	0.2691	0.219954	0.0491462	0.0888889	0.700386	0.00495192	0.731674	0.466454	0.00656582	0.228537
	vect	10.5	1	0.2719			0	0	0	0	0	-2	1	0.2719										25	0	0	0	0	0	-2	1	0.2912	0.259422	0.0317778	0.0888889	0.452867	0.00497097	0.472191	0.638045	0.00274509	0.147488
	vect	10.5	2	0.1032			0	0	0	0	0	-2	-1	0.1032			7 tests							26	0	0	0	0	0	-2	1	0.2802	0.259422	0.0207778	0.0888889	0.296105	0.0049788	0.308497	0.758487	0.00117356	0.0963583
	vect	10.5	2	0.0993			0	0	0	0	0	-2	-1	0.0993			Bonferroni correction							27	0	0	0	0	0	-2	1	0.2719	0.259422	0.0124778	0.0888889	0.177822	0.00498254	0.185194	0.853534	0.000423237	0.0578448
	vect	10.5	2	0.0897			0	0	0	0	0	-2	-1	0.0897		p=	0.00714286							28	0	0	0	0	0	-2	-1	0.1032	0.198397	-0.0951971	0.0888889	-1.35666	0.00486185	-1.43033	0.156421	0.0246352	-0.446761
	vect	13.2	1	0.3607			0	0	0	0	1	1	1	0.3607										29	0	0	0	0	0	-2	-1	0.0993	0.198397	-0.0990971	0.0888889	-1.41224	0.00485159	-1.49051	0.139928	0.0266951	-0.465556
	vect	13.2	1	0.3499			0	0	0	0	1	1	1	0.3499										30	0	0	0	0	0	-2	-1	0.0897	0.198397	-0.108697	0.0888889	-1.54905	0.00482456	-1.63947	0.104946	0.0321177	-0.512085
	vect	13.2	1	0.3598			0	0	0	0	1	1	1	0.3598										31	0	0	0	0	1	1	1	0.3607	0.322503	0.0381968	0.0888889	0.544344	0.00496488	0.567919	0.571642	0.00396609	0.177388
	vect	13.2	2	0.192			0	0	0	0	1	1	-1	0.192										32	0	0	0	0	1	1	1	0.3499	0.322503	0.0273968	0.0888889	0.390433	0.00497448	0.406949	0.685106	0.00204036	0.127109
	vect	13.2	2	0.1899			0	0	0	0	1	1	-1	0.1899										33	0	0	0	0	1	1	1	0.3598	0.322503	0.0372968	0.0888889	0.531518	0.0049658	0.554486	0.580755	0.00378139	0.173192
	vect	13.2	2	0.1901			0	0	0	0	1	1	-1	0.1901										34	0	0	0	0	1	1	-1	0.192	0.261478	-0.0694781	0.0888889	-0.990136	0.00491924	-1.0378	0.302414	0.0131221	-0.324154
	Q48Ri	3.7	1	0.2106			0	1	0	0	-1	1	1	0.2106										35	0	0	0	0	1	1	-1	0.1899	0.261478	-0.0715781	0.0888889	-1.02006	0.00491523	-1.0696	0.287936	0.0139274	-0.334088
	Q48Ri	3.7	1	0.2039			0	1	0	0	-1	1	1	0.2039										36	0	0	0	0	1	1	-1	0.1901	0.261478	-0.0713781	0.0888889	-1.01721	0.00491562	-1.06657	0.289295	0.0138497	-0.333141
	Q48Ri	3.7	1	0.2001			0	1	0	0	-1	1	1	0.2001										37	0	1	0	0	-1	1	1	0.2106	0.346579	-0.135979	0.0888889	-1.93784	0.00473411	-2.07046	0.0415555	0.0502634	-0.646703
	Q48Ri	3.7	2	0.3371			0	1	0	0	-1	1	-1	0.3371										38	0	1	0	0	-1	1	1	0.2039	0.346579	-0.142679	0.0888889	-2.03332	0.00470881	-2.1783	0.032255	0.0553386	-0.680388
	Q48Ri	3.7	2	0.3299			0	1	0	0	-1	1	-1	0.3299										39	0	1	0	0	-1	1	1	0.2001	0.346579	-0.146479	0.0888889	-2.08748	0.00469392	-2.23986	0.0278062	0.0583256	-0.699616
	Q48Ri	3.7	2	0.3298			0	1	0	0	-1	1	-1	0.3298										40	0	1	0	0	-1	1	-1	0.3371	0.285554	0.0515462	0.0888889	0.734588	0.00494865	0.767658	0.444895	0.00722275	0.239776
	Q48Ri	10.5	1	0.3298			0	1	0	0	0	-2	1	0.3298										41	0	1	0	0	-1	1	-1	0.3299	0.285554	0.0443462	0.0888889	0.63198	0.004958	0.659808	0.511226	0.00534592	0.206089
	Q48Ri	10.5	1	0.33			0	1	0	0	0	-2	1	0.33										42	0	1	0	0	-1	1	-1	0.3298	0.285554	0.0442462	0.0888889	0.630555	0.00495812	0.658312	0.512182	0.00532183	0.205622
	Q48Ri	10.5	1	0.3301			0	1	0	0	0	-2	1	0.3301										43	0	1	0	0	0	-2	1	0.3298	0.325022	0.00477778	0.0888889	0.0680884	0.00498434	0.0708984	0.943651	6.20527e-05	0.0221449
	Q48Ri	10.5	2	0.322			0	1	0	0	0	-2	-1	0.322										44	0	1	0	0	0	-2	1	0.33	0.325022	0.00497778	0.0888889	0.0709386	0.00498432	0.0738664	0.941297	6.73566e-05	0.023072
	Q48Ri	10.5	2	0.3415			0	1	0	0	0	-2	-1	0.3415										45	0	1	0	0	0	-2	1	0.3301	0.325022	0.00507778	0.0888889	0.0723637	0.0049843	0.0753504	0.940119	7.009e-05	0.0235355
	Q48Ri	10.5	2	0.3578			0	1	0	0	0	-2	-1	0.3578										46	0	1	0	0	0	-2	-1	0.322	0.263997	0.0580029	0.0888889	0.826602	0.00493906	0.864653	0.389752	0.00914551	0.270072
	Q48Ri	13.2	1	0.3612			0	1	0	0	1	1	1	0.3612										47	0	1	0	0	0	-2	-1	0.3415	0.263997	0.0775029	0.0888889	1.1045	0.00490326	1.15955	0.249597	0.0163284	0.362183
	Q48Ri	13.2	1	0.3778			0	1	0	0	1	1	1	0.3778										48	0	1	0	0	0	-2	-1	0.3578	0.263997	0.0938029	0.0888889	1.33679	0.00486542	1.40887	0.162655	0.0239189	0.440056
	Q48Ri	13.2	1	0.3642			0	1	0	0	1	1	1	0.3642										49	0	1	0	0	1	1	1	0.3612	0.388103	-0.0269032	0.0888889	-0.383399	0.00497484	-0.399603	0.690488	0.00196751	-0.124815
	Q48Ri	13.2	2	0.3562			0	1	0	0	1	1	-1	0.3562										50	0	1	0	0	1	1	1	0.3778	0.388103	-0.0103032	0.0888889	-0.146832	0.00498321	-0.152909	0.878846	0.000288573	-0.0477607
	Q48Ri	13.2	2	0.3689			0	1	0	0	1	1	-1	0.3689										51	0	1	0	0	1	1	1	0.3642	0.388103	-0.0239032	0.0888889	-0.340646	0.00497691	-0.354969	0.723524	0.00155318	-0.110874
	Q48Ri	13.2	2	0.3581			0	1	0	0	1	1	-1	0.3581										52	0	1	0	0	1	1	-1	0.3562	0.327078	0.0291219	0.0888889	0.415018	0.00497316	0.432631	0.666419	0.00230541	0.135131
	1D	3.7	1	0.4699			0	0	1	0	-1	1	1	0.4699										53	0	1	0	0	1	1	-1	0.3689	0.327078	0.0418219	0.0888889	0.596006	0.00496095	0.622065	0.535625	0.00475462	0.1943
	1D	3.7	1	0.4789			0	0	1	0	-1	1	1	0.4789										54	0	1	0	0	1	1	-1	0.3581	0.327078	0.0310219	0.0888889	0.442095	0.00497161	0.460929	0.64607	0.00261605	0.14397
	1D	3.7	1	0.464			0	0	1	0	-1	1	1	0.464										55	0	0	1	0	-1	1	1	0.4699	0.411212	0.0586878	0.0888889	0.836363	0.00493798	0.874958	0.384152	0.00936277	0.273291
	1D	3.7	2	0.2989			0	0	1	0	-1	1	-1	0.2989										56	0	0	1	0	-1	1	1	0.4789	0.411212	0.0676878	0.0888889	0.964622	0.00492257	1.01071	0.315126	0.0124546	0.315694
	1D	3.7	2	0.3226			0	0	1	0	-1	1	-1	0.3226										57	0	0	1	0	-1	1	1	0.464	0.411212	0.0527878	0.0888889	0.752282	0.00494689	0.786288	0.433965	0.00757488	0.245595
	1D	3.7	2	0.294			0	0	1	0	-1	1	-1	0.294										58	0	0	1	0	-1	1	-1	0.2989	0.350187	-0.0512871	0.0888889	-0.730895	0.00494901	-0.763771	0.447196	0.00715032	-0.238562
	1D	10.5	1	0.3968			0	0	1	0	0	-2	1	0.3968										59	0	0	1	0	-1	1	-1	0.3226	0.350187	-0.0275871	0.0888889	-0.393145	0.00497434	-0.409782	0.683034	0.00206881	-0.127994
	1D	10.5	1	0.3692			0	0	1	0	0	-2	1	0.3692										60	0	0	1	0	-1	1	-1	0.294	0.350187	-0.0561871	0.0888889	-0.800726	0.00494187	-0.837347	0.404832	0.00858188	-0.261543
	1D	10.5	1	0.4408			0	0	1	0	0	-2	1	0.4408										61	0	0	1	0	0	-2	1	0.3968	0.389656	0.00714444	0.0888889	0.101816	0.00498396	0.106022	0.915824	0.000138754	0.0331157
	1D	10.5	2	0.2223			0	0	1	0	0	-2	-1	0.2223										62	0	0	1	0	0	-2	1	0.3692	0.389656	-0.0204556	0.0888889	-0.291513	0.00497898	-0.303707	0.76212	0.00113745	-0.0948622
	1D	10.5	2	0.2345			0	0	1	0	0	-2	-1	0.2345										63	0	0	1	0	0	-2	1	0.4408	0.389656	0.0511444	0.0888889	0.728862	0.00494921	0.761632	0.448465	0.00711059	0.237894
	1D	10.5	2	0.2399			0	0	1	0	0	-2	-1	0.2399										64	0	0	1	0	0	-2	-1	0.2223	0.32863	-0.10633	0.0888889	-1.51532	0.00483145	-1.60263	0.112862	0.0307344	-0.500577
	1D	13.2	1	0.5331			0	0	1	0	1	1	1	0.5331										65	0	0	1	0	0	-2	-1	0.2345	0.32863	-0.0941304	0.0888889	-1.34146	0.00486459	-1.41391	0.161174	0.0240862	-0.441631
	1D	13.2	1	0.5432			0	0	1	0	1	1	1	0.5432										66	0	0	1	0	0	-2	-1	0.2399	0.32863	-0.0887304	0.0888889	-1.2645	0.00487797	-1.33097	0.186889	0.021402	-0.415724
	1D	13.2	1	0.4999			0	0	1	0	1	1	1	0.4999										67	0	0	1	0	1	1	1	0.5331	0.452737	0.0803634	0.0888889	1.14526	0.00489714	1.2031	0.2324	0.017556	0.375785
	1D	13.2	2	0.3991			0	0	1	0	1	1	-1	0.3991										68	0	0	1	0	1	1	1	0.5432	0.452737	0.0904634	0.0888889	1.2892	0.00487376	1.35755	0.178331	0.0222462	0.424027
	1D	13.2	2	0.3772			0	0	1	0	1	1	-1	0.3772										69	0	0	1	0	1	1	1	0.4999	0.452737	0.0471634	0.0888889	0.672129	0.00495451	0.701971	0.484685	0.00604672	0.219259
	1D	13.2	2	0.3881			0	0	1	0	1	1	-1	0.3881										70	0	0	1	0	1	1	-1	0.3991	0.391711	0.00738856	0.0888889	0.105295	0.00498391	0.109645	0.912959	0.000148398	0.0342473
	sup+	3.7	1	0.418			0	0	0	1	-1	1	1	0.418										71	0	0	1	0	1	1	-1	0.3772	0.391711	-0.0145114	0.0888889	-0.206803	0.0049818	-0.215393	0.829996	0.00057244	-0.0672775
	sup+	3.7	1	0.376			0	0	0	1	-1	1	1	0.376										72	0	0	1	0	1	1	-1	0.3881	0.391711	-0.00361144	0.0888889	-0.0514669	0.00498447	-0.0535902	0.957392	3.54544e-05	-0.0167388
	sup+	3.7	1	0.309			0	0	0	1	-1	1	1	0.309										73	0	0	0	1	-1	1	1	0.418	0.388803	0.0291972	0.0888889	0.416091	0.0049731	0.433753	0.665607	0.00231735	0.135482
	sup+	3.7	2	0.399			0	0	0	1	-1	1	-1	0.399										74	0	0	0	1	-1	1	1	0.376	0.388803	-0.0128028	0.0888889	-0.182453	0.00498243	-0.190019	0.849764	0.000445571	-0.0593521
	sup+	3.7	2	0.382			0	0	0	1	-1	1	-1	0.382										75	0	0	0	1	-1	1	1	0.309	0.388803	-0.0798028	0.0888889	-1.13727	0.00489836	-1.19456	0.235704	0.0173119	-0.373117
	sup+	3.7	2	0.367			0	0	0	1	-1	1	-1	0.367										76	0	0	0	1	-1	1	-1	0.399	0.327778	0.0712223	0.0888889	1.01499	0.00491592	1.06421	0.290356	0.0137893	0.332404
	sup+	10.5	1	0.2556			0	0	0	1	0	-2	1	0.2556										77	0	0	0	1	-1	1	-1	0.382	0.327778	0.0542223	0.0888889	0.772725	0.00494481	0.807826	0.421528	0.00799218	0.252322
	sup+	10.5	1	0.2471			0	0	0	1	0	-2	1	0.2471										78	0	0	0	1	-1	1	-1	0.367	0.327778	0.0392223	0.0888889	0.55896	0.00496381	0.583231	0.561339	0.00418192	0.182171
	sup+	10.5	1	0.2389			0	0	0	1	0	-2	1	0.2389										79	0	0	0	1	0	-2	1	0.2556	0.367246	-0.111646	0.0888889	-1.59107	0.00481575	-1.68549	0.0956963	0.0338841	-0.526458
	sup+	10.5	2	0.3309			0	0	0	1	0	-2	-1	0.3309										80	0	0	0	1	0	-2	1	0.2471	0.367246	-0.120146	0.0888889	-1.71221	0.00478905	-1.81886	0.0725835	0.0392399	-0.568116
	sup+	10.5	2	0.3303			0	0	0	1	0	-2	-1	0.3303										81	0	0	0	1	0	-2	1	0.2389	0.367246	-0.128346	0.0888889	-1.82907	0.00476144	-1.94862	0.0547607	0.044779	-0.608647
	sup+	10.5	2	0.3339			0	0	0	1	0	-2	-1	0.3339										82	0	0	0	1	0	-2	-1	0.3309	0.306221	0.024679	0.0888889	0.351702	0.0049764	0.366509	0.71493	0.00165563	0.114478
	sup+	13.2	1	0.5299			0	0	0	1	1	1	1	0.5299										83	0	0	0	1	0	-2	-1	0.3303	0.306221	0.024079	0.0888889	0.343151	0.00497679	0.357584	0.721574	0.00157611	0.11169
	sup+	13.2	1	0.5256			0	0	0	1	1	1	1	0.5256										84	0	0	0	1	0	-2	-1	0.3339	0.306221	0.027679	0.0888889	0.394455	0.00497427	0.41115	0.682035	0.00208262	0.128422
	sup+	13.2	1	0.50943			0	0	0	1	1	1	1	0.50943										85	0	0	0	1	1	1	1	0.5299	0.430327	0.0995729	0.0888889	1.41902	0.0048503	1.49786	0.13801	0.026952	0.467853
	sup+	13.2	2	0.3343			0	0	0	1	1	1	-1	0.3343										86	0	0	0	1	1	1	1	0.5256	0.430327	0.0952729	0.0888889	1.35774	0.00486166	1.4315	0.156087	0.0246745	0.447126
	sup+	13.2	2	0.3401			0	0	0	1	1	1	-1	0.3401										87	0	0	0	1	1	1	1	0.50943	0.430327	0.0791029	0.0888889	1.1273	0.00489986	1.1839	0.239874	0.0170096	0.369788
	sup+	13.2	2	0.342			0	0	0	1	1	1	-1	0.342										88	0	0	0	1	1	1	-1	0.3343	0.369302	-0.035002	0.0888889	-0.498815	0.00496805	-0.520253	0.604289	0.00333039	-0.1625
																								89	0	0	0	1	1	1	-1	0.3401	0.369302	-0.029202	0.0888889	-0.416159	0.0049731	-0.433824	0.665556	0.00231811	-0.135504
																								90	0	0	0	1	1	1	-1	0.342	0.369302	-0.027302	0.0888889	-0.389082	0.00497455	-0.405538	0.686138	0.00202627	-0.126669

## Sheet: Linear Regression (vsQ48R)
	Strain	OD600	Exp Rep	MLCL/CL			Q48vsSEY	Q48vsvector	Q48vs1D	Q48vssup+	OD600Linear	OD600Quadratic	Exp Rep	MLCL/CL		Regression Analysis								Cook's D
{MLCL/CL} = B0 + B1(strain) + B2(OD600) + B3(Expt Rep) + e	SEY6210	3.7	1	0.1923			1	0	0	0	-1	1	1	0.1923
	SEY6210	3.7	1	0.1786			1	0	0	0	-1	1	1	0.1786		OVERALL FIT								Obs	Q48vsSEY	Q48vsvector	Q48vs1D	Q48vssup+	OD600Linear	OD600Quadratic	Exp Rep	MLCL/CL	Pred Y	Residual	Leverage	SResidual	Mod MSE	RStudent	T-Test	Cook's D	DFFITS
Strain - dummy coded wrt Q48R (i.e vector = Bo) (5 levels)	SEY6210	3.7	1	0.185			1	0	0	0	-1	1	1	0.185		Multiple R	0.734016							1	1	0	0	0	-1	1	1	0.1923	0.25514	-0.06284	0.0888889	-0.895536	0.00493114	-0.937512	0.351249	0.0107345	-0.292829		SSE	0.403757
OD600 - orthogonal coded (3 Levels)	SEY6210	3.7	2	0.2012			1	0	0	0	-1	1	-1	0.2012		R Square	0.53878							2	1	0	0	0	-1	1	1	0.1786	0.25514	-0.07654	0.0888889	-1.09078	0.00490527	-1.14491	0.255577	0.0159252	-0.35761		dfE	82
Expt Rep (orthogonal coded (2 levels)	SEY6210	3.7	2	0.1896			1	0	0	0	-1	1	-1	0.1896		Adjusted R Square	0.499407							3	1	0	0	0	-1	1	1	0.185	0.25514	-0.07014	0.0888889	-0.999569	0.00491799	-1.04782	0.297801	0.0133734	-0.327284		MSE	0.00492386
	SEY6210	3.7	2	0.1932			1	0	0	0	-1	1	-1	0.1932		Standard Error	0.0701702							4	1	0	0	0	-1	1	-1	0.2012	0.194115	0.00708511	0.0888889	0.10097	0.00498397	0.105141	0.91652	0.000136459	0.0328406		k	7
	SEY6210	10.5	1	0.3346			1	0	0	0	0	-2	1	0.3346		Observations	90							5	1	0	0	0	-1	1	-1	0.1896	0.194115	-0.00451489	0.0888889	-0.0643419	0.00498438	-0.0669971	0.946747	5.54119e-05	-0.0209264
	SEY6210	10.5	1	0.3267			1	0	0	0	0	-2	1	0.3267										6	1	0	0	0	-1	1	-1	0.1932	0.194115	-0.000914889	0.0888889	-0.0130381	0.00498464	-0.0135758	0.989201	2.27534e-06	-0.00424037
	SEY6210	10.5	1	0.3298			1	0	0	0	0	-2	1	0.3298		ANOVA				Alpha	0.05			7	1	0	0	0	0	-2	1	0.3346	0.233583	0.101017	0.0888889	1.43959	0.00484638	1.52019	0.132309	0.0277393	0.474828
	SEY6210	10.5	2	0.261			1	0	0	0	0	-2	-1	0.261			df	SS	MS	F	p-value	sig		8	1	0	0	0	0	-2	1	0.3267	0.233583	0.0931167	0.0888889	1.32701	0.00486716	1.39831	0.16579	0.0235702	0.436759
	SEY6210	10.5	2	0.2521			1	0	0	0	0	-2	-1	0.2521		Regression	7	0.471653	0.067379	13.6842	1.33851e-11	yes		9	1	0	0	0	0	-2	1	0.3298	0.233583	0.0962167	0.0888889	1.37119	0.00485921	1.44605	0.151976	0.0251657	0.451669
	SEY6210	10.5	2	0.2431			1	0	0	0	0	-2	-1	0.2431		Residual	82	0.403757	0.00492386					10	1	0	0	0	0	-2	-1	0.261	0.172558	0.0884418	0.0888889	1.26039	0.00487866	1.32654	0.188342	0.021263	0.414342
	SEY6210	13.2	1	0.2099			1	0	0	0	1	1	1	0.2099		Total	89	0.87541						11	1	0	0	0	0	-2	-1	0.2521	0.172558	0.0795418	0.0888889	1.13355	0.00489892	1.19058	0.237253	0.0171989	0.371875
	SEY6210	13.2	1	0.2087			1	0	0	0	1	1	1	0.2087										12	1	0	0	0	0	-2	-1	0.2431	0.172558	0.0705418	0.0888889	1.00529	0.00491722	1.0539	0.295023	0.013527	0.329184
	SEY6210	13.2	1	0.2095			1	0	0	0	1	1	1	0.2095			coeff	std err	t stat	p-value	lower	upper		13	1	0	0	0	1	1	1	0.2099	0.296664	-0.0867643	0.0888889	-1.23648	0.00488265	-1.30085	0.196953	0.020464	-0.406318
	SEY6210	13.2	2	0.2211			1	0	0	0	1	1	-1	0.2211		Intercept	0.322722	0.0165393	19.5125	1.48815e-32	0.28982	0.355624		14	1	0	0	0	1	1	1	0.2087	0.296664	-0.0879643	0.0888889	-1.25358	0.0048798	-1.31923	0.190765	0.021034	-0.412057
	SEY6210	13.2	2	0.213			1	0	0	0	1	1	-1	0.213		Q48vsSEY	-0.0914389	0.0233901	-3.9093	0.000189752	-0.137969	-0.0449086		15	1	0	0	0	1	1	1	0.2095	0.296664	-0.0871643	0.0888889	-1.24218	0.0048817	-1.30698	0.194874	0.0206532	-0.408231
	SEY6210	13.2	2	0.2137			1	0	0	0	1	1	-1	0.2137		Q48vsvector	-0.0656	0.0233901	-2.80461	0.00628833	-0.11213	-0.0190697		16	1	0	0	0	1	1	-1	0.2211	0.235639	-0.0145392	0.0888889	-0.207199	0.00498179	-0.215806	0.829675	0.000574634	-0.0674064
	vect	3.7	1	0.3419			0	1	0	0	-1	1	1	0.3419		Q48vs1D	0.0646333	0.0233901	2.76328	0.00706336	0.018103	0.111164		17	1	0	0	0	1	1	-1	0.213	0.235639	-0.0226392	0.0888889	-0.322633	0.00497771	-0.336172	0.7376	0.00139326	-0.105002
	vect	3.7	1	0.3542			0	1	0	0	-1	1	1	0.3542		Q48vssup+	0.0422239	0.0233901	1.8052	0.0747131	-0.00430643	0.0887542		18	1	0	0	0	1	1	-1	0.2137	0.235639	-0.0219392	0.0888889	-0.312657	0.00497813	-0.325764	0.745433	0.00130843	-0.101751
	vect	3.7	1	0.346			0	1	0	0	-1	1	1	0.346		OD600Linear	0.0207622	0.00905894	2.2919	0.0244755	0.00274105	0.0387833		19	0	1	0	0	-1	1	1	0.3419	0.280979	0.0609211	0.0888889	0.86819	0.00493436	0.908587	0.366231	0.0100889	0.283795
	vect	3.7	2	0.2699			0	1	0	0	-1	1	-1	0.2699		OD600Quadratic	0.0141063	0.00523018	2.69709	0.00848813	0.00370178	0.0245108		20	0	1	0	0	-1	1	1	0.3542	0.280979	0.0732211	0.0888889	1.04348	0.004912	1.09451	0.276934	0.0145741	0.341869
	vect	3.7	2	0.2692			0	1	0	0	-1	1	-1	0.2692		Exp Rep	0.0305126	0.00739659	4.12522	8.83449e-05	0.0157984	0.0452267		21	0	1	0	0	-1	1	1	0.346	0.280979	0.0650211	0.0888889	0.926619	0.00492736	0.970424	0.334689	0.0114926	0.303109
	vect	3.7	2	0.2691			0	1	0	0	-1	1	-1	0.2691										22	0	1	0	0	-1	1	-1	0.2699	0.219954	0.0499462	0.0888889	0.711786	0.00495085	0.743665	0.459205	0.00678132	0.232282
	vect	10.5	1	0.2912			0	1	0	0	0	-2	1	0.2912										23	0	1	0	0	-1	1	-1	0.2692	0.219954	0.0492462	0.0888889	0.701811	0.00495179	0.733172	0.465544	0.00659257	0.229005
	vect	10.5	1	0.2802			0	1	0	0	0	-2	1	0.2802										24	0	1	0	0	-1	1	-1	0.2691	0.219954	0.0491462	0.0888889	0.700386	0.00495192	0.731674	0.466454	0.00656582	0.228537
	vect	10.5	1	0.2719			0	1	0	0	0	-2	1	0.2719										25	0	1	0	0	0	-2	1	0.2912	0.259422	0.0317778	0.0888889	0.452867	0.00497097	0.472191	0.638045	0.00274509	0.147488
	vect	10.5	2	0.1032			0	1	0	0	0	-2	-1	0.1032			7 tests							26	0	1	0	0	0	-2	1	0.2802	0.259422	0.0207778	0.0888889	0.296105	0.0049788	0.308497	0.758487	0.00117356	0.0963583
	vect	10.5	2	0.0993			0	1	0	0	0	-2	-1	0.0993			Bonferroni correction							27	0	1	0	0	0	-2	1	0.2719	0.259422	0.0124778	0.0888889	0.177822	0.00498254	0.185194	0.853534	0.000423237	0.0578448
	vect	10.5	2	0.0897			0	1	0	0	0	-2	-1	0.0897		p=	0.00714286							28	0	1	0	0	0	-2	-1	0.1032	0.198397	-0.0951971	0.0888889	-1.35666	0.00486185	-1.43033	0.156421	0.0246352	-0.446761
	vect	13.2	1	0.3607			0	1	0	0	1	1	1	0.3607										29	0	1	0	0	0	-2	-1	0.0993	0.198397	-0.0990971	0.0888889	-1.41224	0.00485159	-1.49051	0.139928	0.0266951	-0.465556
	vect	13.2	1	0.3499			0	1	0	0	1	1	1	0.3499										30	0	1	0	0	0	-2	-1	0.0897	0.198397	-0.108697	0.0888889	-1.54905	0.00482456	-1.63947	0.104946	0.0321177	-0.512085
	vect	13.2	1	0.3598			0	1	0	0	1	1	1	0.3598										31	0	1	0	0	1	1	1	0.3607	0.322503	0.0381968	0.0888889	0.544344	0.00496488	0.567919	0.571642	0.00396609	0.177388
	vect	13.2	2	0.192			0	1	0	0	1	1	-1	0.192										32	0	1	0	0	1	1	1	0.3499	0.322503	0.0273968	0.0888889	0.390433	0.00497448	0.406949	0.685106	0.00204036	0.127109
	vect	13.2	2	0.1899			0	1	0	0	1	1	-1	0.1899										33	0	1	0	0	1	1	1	0.3598	0.322503	0.0372968	0.0888889	0.531518	0.0049658	0.554486	0.580755	0.00378139	0.173192
	vect	13.2	2	0.1901			0	1	0	0	1	1	-1	0.1901										34	0	1	0	0	1	1	-1	0.192	0.261478	-0.0694781	0.0888889	-0.990136	0.00491924	-1.0378	0.302414	0.0131221	-0.324154
	Q48Ri	3.7	1	0.2106			0	0	0	0	-1	1	1	0.2106										35	0	1	0	0	1	1	-1	0.1899	0.261478	-0.0715781	0.0888889	-1.02006	0.00491523	-1.0696	0.287936	0.0139274	-0.334088
	Q48Ri	3.7	1	0.2039			0	0	0	0	-1	1	1	0.2039										36	0	1	0	0	1	1	-1	0.1901	0.261478	-0.0713781	0.0888889	-1.01721	0.00491562	-1.06657	0.289295	0.0138497	-0.333141
	Q48Ri	3.7	1	0.2001			0	0	0	0	-1	1	1	0.2001										37	0	0	0	0	-1	1	1	0.2106	0.346579	-0.135979	0.0888889	-1.93784	0.00473411	-2.07046	0.0415555	0.0502634	-0.646703
	Q48Ri	3.7	2	0.3371			0	0	0	0	-1	1	-1	0.3371										38	0	0	0	0	-1	1	1	0.2039	0.346579	-0.142679	0.0888889	-2.03332	0.00470881	-2.1783	0.032255	0.0553386	-0.680388
	Q48Ri	3.7	2	0.3299			0	0	0	0	-1	1	-1	0.3299										39	0	0	0	0	-1	1	1	0.2001	0.346579	-0.146479	0.0888889	-2.08748	0.00469392	-2.23986	0.0278062	0.0583256	-0.699616
	Q48Ri	3.7	2	0.3298			0	0	0	0	-1	1	-1	0.3298										40	0	0	0	0	-1	1	-1	0.3371	0.285554	0.0515462	0.0888889	0.734588	0.00494865	0.767658	0.444895	0.00722275	0.239776
	Q48Ri	10.5	1	0.3298			0	0	0	0	0	-2	1	0.3298										41	0	0	0	0	-1	1	-1	0.3299	0.285554	0.0443462	0.0888889	0.63198	0.004958	0.659808	0.511226	0.00534592	0.206089
	Q48Ri	10.5	1	0.33			0	0	0	0	0	-2	1	0.33										42	0	0	0	0	-1	1	-1	0.3298	0.285554	0.0442462	0.0888889	0.630555	0.00495812	0.658312	0.512182	0.00532183	0.205622
	Q48Ri	10.5	1	0.3301			0	0	0	0	0	-2	1	0.3301										43	0	0	0	0	0	-2	1	0.3298	0.325022	0.00477778	0.0888889	0.0680884	0.00498434	0.0708984	0.943651	6.20527e-05	0.0221449
	Q48Ri	10.5	2	0.322			0	0	0	0	0	-2	-1	0.322										44	0	0	0	0	0	-2	1	0.33	0.325022	0.00497778	0.0888889	0.0709386	0.00498432	0.0738664	0.941297	6.73566e-05	0.023072
	Q48Ri	10.5	2	0.3415			0	0	0	0	0	-2	-1	0.3415										45	0	0	0	0	0	-2	1	0.3301	0.325022	0.00507778	0.0888889	0.0723637	0.0049843	0.0753504	0.940119	7.009e-05	0.0235355
	Q48Ri	10.5	2	0.3578			0	0	0	0	0	-2	-1	0.3578										46	0	0	0	0	0	-2	-1	0.322	0.263997	0.0580029	0.0888889	0.826602	0.00493906	0.864653	0.389752	0.00914551	0.270072
	Q48Ri	13.2	1	0.3612			0	0	0	0	1	1	1	0.3612										47	0	0	0	0	0	-2	-1	0.3415	0.263997	0.0775029	0.0888889	1.1045	0.00490326	1.15955	0.249597	0.0163284	0.362183
	Q48Ri	13.2	1	0.3778			0	0	0	0	1	1	1	0.3778										48	0	0	0	0	0	-2	-1	0.3578	0.263997	0.0938029	0.0888889	1.33679	0.00486542	1.40887	0.162655	0.0239189	0.440056
	Q48Ri	13.2	1	0.3642			0	0	0	0	1	1	1	0.3642										49	0	0	0	0	1	1	1	0.3612	0.388103	-0.0269032	0.0888889	-0.383399	0.00497484	-0.399603	0.690488	0.00196751	-0.124815
	Q48Ri	13.2	2	0.3562			0	0	0	0	1	1	-1	0.3562										50	0	0	0	0	1	1	1	0.3778	0.388103	-0.0103032	0.0888889	-0.146832	0.00498321	-0.152909	0.878846	0.000288573	-0.0477607
	Q48Ri	13.2	2	0.3689			0	0	0	0	1	1	-1	0.3689										51	0	0	0	0	1	1	1	0.3642	0.388103	-0.0239032	0.0888889	-0.340646	0.00497691	-0.354969	0.723524	0.00155318	-0.110874
	Q48Ri	13.2	2	0.3581			0	0	0	0	1	1	-1	0.3581										52	0	0	0	0	1	1	-1	0.3562	0.327078	0.0291219	0.0888889	0.415018	0.00497316	0.432631	0.666419	0.00230541	0.135131
	1D	3.7	1	0.4699			0	0	1	0	-1	1	1	0.4699										53	0	0	0	0	1	1	-1	0.3689	0.327078	0.0418219	0.0888889	0.596006	0.00496095	0.622065	0.535625	0.00475462	0.1943
	1D	3.7	1	0.4789			0	0	1	0	-1	1	1	0.4789										54	0	0	0	0	1	1	-1	0.3581	0.327078	0.0310219	0.0888889	0.442095	0.00497161	0.460929	0.64607	0.00261605	0.14397
	1D	3.7	1	0.464			0	0	1	0	-1	1	1	0.464										55	0	0	1	0	-1	1	1	0.4699	0.411212	0.0586878	0.0888889	0.836363	0.00493798	0.874958	0.384152	0.00936277	0.273291
	1D	3.7	2	0.2989			0	0	1	0	-1	1	-1	0.2989										56	0	0	1	0	-1	1	1	0.4789	0.411212	0.0676878	0.0888889	0.964622	0.00492257	1.01071	0.315126	0.0124546	0.315694
	1D	3.7	2	0.3226			0	0	1	0	-1	1	-1	0.3226										57	0	0	1	0	-1	1	1	0.464	0.411212	0.0527878	0.0888889	0.752282	0.00494689	0.786288	0.433965	0.00757488	0.245595
	1D	3.7	2	0.294			0	0	1	0	-1	1	-1	0.294										58	0	0	1	0	-1	1	-1	0.2989	0.350187	-0.0512871	0.0888889	-0.730895	0.00494901	-0.763771	0.447196	0.00715032	-0.238562
	1D	10.5	1	0.3968			0	0	1	0	0	-2	1	0.3968										59	0	0	1	0	-1	1	-1	0.3226	0.350187	-0.0275871	0.0888889	-0.393145	0.00497434	-0.409782	0.683034	0.00206881	-0.127994
	1D	10.5	1	0.3692			0	0	1	0	0	-2	1	0.3692										60	0	0	1	0	-1	1	-1	0.294	0.350187	-0.0561871	0.0888889	-0.800726	0.00494187	-0.837347	0.404832	0.00858188	-0.261543
	1D	10.5	1	0.4408			0	0	1	0	0	-2	1	0.4408										61	0	0	1	0	0	-2	1	0.3968	0.389656	0.00714444	0.0888889	0.101816	0.00498396	0.106022	0.915824	0.000138754	0.0331157
	1D	10.5	2	0.2223			0	0	1	0	0	-2	-1	0.2223										62	0	0	1	0	0	-2	1	0.3692	0.389656	-0.0204556	0.0888889	-0.291513	0.00497898	-0.303707	0.76212	0.00113745	-0.0948622
	1D	10.5	2	0.2345			0	0	1	0	0	-2	-1	0.2345										63	0	0	1	0	0	-2	1	0.4408	0.389656	0.0511444	0.0888889	0.728862	0.00494921	0.761632	0.448465	0.00711059	0.237894
	1D	10.5	2	0.2399			0	0	1	0	0	-2	-1	0.2399										64	0	0	1	0	0	-2	-1	0.2223	0.32863	-0.10633	0.0888889	-1.51532	0.00483145	-1.60263	0.112862	0.0307344	-0.500577
	1D	13.2	1	0.5331			0	0	1	0	1	1	1	0.5331										65	0	0	1	0	0	-2	-1	0.2345	0.32863	-0.0941304	0.0888889	-1.34146	0.00486459	-1.41391	0.161174	0.0240862	-0.441631
	1D	13.2	1	0.5432			0	0	1	0	1	1	1	0.5432										66	0	0	1	0	0	-2	-1	0.2399	0.32863	-0.0887304	0.0888889	-1.2645	0.00487797	-1.33097	0.186889	0.021402	-0.415724
	1D	13.2	1	0.4999			0	0	1	0	1	1	1	0.4999										67	0	0	1	0	1	1	1	0.5331	0.452737	0.0803634	0.0888889	1.14526	0.00489714	1.2031	0.2324	0.017556	0.375785
	1D	13.2	2	0.3991			0	0	1	0	1	1	-1	0.3991										68	0	0	1	0	1	1	1	0.5432	0.452737	0.0904634	0.0888889	1.2892	0.00487376	1.35755	0.178331	0.0222462	0.424027
	1D	13.2	2	0.3772			0	0	1	0	1	1	-1	0.3772										69	0	0	1	0	1	1	1	0.4999	0.452737	0.0471634	0.0888889	0.672129	0.00495451	0.701971	0.484685	0.00604672	0.219259
	1D	13.2	2	0.3881			0	0	1	0	1	1	-1	0.3881										70	0	0	1	0	1	1	-1	0.3991	0.391711	0.00738856	0.0888889	0.105295	0.00498391	0.109645	0.912959	0.000148398	0.0342473
	sup+	3.7	1	0.418			0	0	0	1	-1	1	1	0.418										71	0	0	1	0	1	1	-1	0.3772	0.391711	-0.0145114	0.0888889	-0.206803	0.0049818	-0.215393	0.829996	0.00057244	-0.0672775
	sup+	3.7	1	0.376			0	0	0	1	-1	1	1	0.376										72	0	0	1	0	1	1	-1	0.3881	0.391711	-0.00361144	0.0888889	-0.0514669	0.00498447	-0.0535902	0.957392	3.54544e-05	-0.0167388
	sup+	3.7	1	0.309			0	0	0	1	-1	1	1	0.309										73	0	0	0	1	-1	1	1	0.418	0.388803	0.0291972	0.0888889	0.416091	0.0049731	0.433753	0.665607	0.00231735	0.135482
	sup+	3.7	2	0.399			0	0	0	1	-1	1	-1	0.399										74	0	0	0	1	-1	1	1	0.376	0.388803	-0.0128028	0.0888889	-0.182453	0.00498243	-0.190019	0.849764	0.000445571	-0.0593521
	sup+	3.7	2	0.382			0	0	0	1	-1	1	-1	0.382										75	0	0	0	1	-1	1	1	0.309	0.388803	-0.0798028	0.0888889	-1.13727	0.00489836	-1.19456	0.235704	0.0173119	-0.373117
	sup+	3.7	2	0.367			0	0	0	1	-1	1	-1	0.367										76	0	0	0	1	-1	1	-1	0.399	0.327778	0.0712223	0.0888889	1.01499	0.00491592	1.06421	0.290356	0.0137893	0.332404
	sup+	10.5	1	0.2556			0	0	0	1	0	-2	1	0.2556										77	0	0	0	1	-1	1	-1	0.382	0.327778	0.0542223	0.0888889	0.772725	0.00494481	0.807826	0.421528	0.00799218	0.252322
	sup+	10.5	1	0.2471			0	0	0	1	0	-2	1	0.2471										78	0	0	0	1	-1	1	-1	0.367	0.327778	0.0392223	0.0888889	0.55896	0.00496381	0.583231	0.561339	0.00418192	0.182171
	sup+	10.5	1	0.2389			0	0	0	1	0	-2	1	0.2389										79	0	0	0	1	0	-2	1	0.2556	0.367246	-0.111646	0.0888889	-1.59107	0.00481575	-1.68549	0.0956963	0.0338841	-0.526458
	sup+	10.5	2	0.3309			0	0	0	1	0	-2	-1	0.3309										80	0	0	0	1	0	-2	1	0.2471	0.367246	-0.120146	0.0888889	-1.71221	0.00478905	-1.81886	0.0725835	0.0392399	-0.568116
	sup+	10.5	2	0.3303			0	0	0	1	0	-2	-1	0.3303										81	0	0	0	1	0	-2	1	0.2389	0.367246	-0.128346	0.0888889	-1.82907	0.00476144	-1.94862	0.0547607	0.044779	-0.608647
	sup+	10.5	2	0.3339			0	0	0	1	0	-2	-1	0.3339										82	0	0	0	1	0	-2	-1	0.3309	0.306221	0.024679	0.0888889	0.351702	0.0049764	0.366509	0.71493	0.00165563	0.114478
	sup+	13.2	1	0.5299			0	0	0	1	1	1	1	0.5299										83	0	0	0	1	0	-2	-1	0.3303	0.306221	0.024079	0.0888889	0.343151	0.00497679	0.357584	0.721574	0.00157611	0.11169
	sup+	13.2	1	0.5256			0	0	0	1	1	1	1	0.5256										84	0	0	0	1	0	-2	-1	0.3339	0.306221	0.027679	0.0888889	0.394455	0.00497427	0.41115	0.682035	0.00208262	0.128422
	sup+	13.2	1	0.50943			0	0	0	1	1	1	1	0.50943										85	0	0	0	1	1	1	1	0.5299	0.430327	0.0995729	0.0888889	1.41902	0.0048503	1.49786	0.13801	0.026952	0.467853
	sup+	13.2	2	0.3343			0	0	0	1	1	1	-1	0.3343										86	0	0	0	1	1	1	1	0.5256	0.430327	0.0952729	0.0888889	1.35774	0.00486166	1.4315	0.156087	0.0246745	0.447126
	sup+	13.2	2	0.3401			0	0	0	1	1	1	-1	0.3401										87	0	0	0	1	1	1	1	0.50943	0.430327	0.0791029	0.0888889	1.1273	0.00489986	1.1839	0.239874	0.0170096	0.369788
	sup+	13.2	2	0.342			0	0	0	1	1	1	-1	0.342										88	0	0	0	1	1	1	-1	0.3343	0.369302	-0.035002	0.0888889	-0.498815	0.00496805	-0.520253	0.604289	0.00333039	-0.1625
																								89	0	0	0	1	1	1	-1	0.3401	0.369302	-0.029202	0.0888889	-0.416159	0.0049731	-0.433824	0.665556	0.00231811	-0.135504
																								90	0	0	0	1	1	1	-1	0.342	0.369302	-0.027302	0.0888889	-0.389082	0.00497455	-0.405538	0.686138	0.00202627	-0.126669
