# Supplementary material for: CLD1 Reverses the Ubiquinone Insufficiency of Mutant cat5/coq7 in a Saccharomyces cerevisiae Model System
Source: PLoS One. 2016 Sep 7;11(9):e0162165. doi: 10.1371/journal.pone.0162165 (PMC5014327; doi:10.1371/journal.pone.0162165)
Supplement: S3 Table — Variable re-coding used for multiple regression analysis. (Corresponds to Fig 6A–6F). (XLSX) [file pone.0162165.s003.xlsx]

## Sheet: Raw Data
	1.7_DMQ6	3.5_DMQ6	6.7_DMQ6	8.6_DMQ6	10.5_DMQ6	13.5_DMQ6	1.7_Q6	3.5_Q6	6.7_Q6	8.6_Q6	10.5_Q6	13.5_Q6
SEY6210	0.269091	0.311709	0.223538	0.190097	0.144779	0.437214	2.68796	3.70988	2.2623	1.40731	2.19903	1.7912
	0.475684	0.407472	0.164092	0.11623	0.144807	0.411229	2.65717	2.50478	1.47105	0.818897	2.70394	1.10399
	1.39481	1.11673	0.137914	0.209273	0.0986199	0.0907353	2.33209	13.7652	1.42569	0.658088	2.92278	1.12883
Q48R	0.89216	0.519301	0.466926	0.620864	0.701889	0.160668	2.76028	4.05277	7.39784	5.56112	3.22197	0.409926
	1.16113	0.463787	0.487353	0.880055	0.80239	0.052722	2.62454	3.99858	2.25129	1.81591	2.91213	0.424173
	0.587316	0.470648	0.462776	0.841958	0.9375	0.0611213	3.01792	4.24632	1.82169	1.90349	3.02707	0.502298
1D	1.06447	1.46739	1.33913	1.87283	6.93833	0.569973	2.18659	5.25815	1.63625	2.93587	7.67343	3.11005
	1.14719	2.40036	3.01495	1.4538	6.39305	0.796196	2.44701	7.92618	3.15841	2.90696	8.14853	4.01268
	2.50178	2.00634	3.56005	1.74109	7.05699	0.747283	2.32366	5.89062	2.26098	2.14082	7.65251	3.83967
28.57	1.4563	0.620404	1.52015	0.657629	0.909182	2.73438	3.241	1.46278	1.47373	2.48329	2.08446	3.27624
	1.4202	1.09175	1.31302	0.46875	0.480607	1.39527	2.68463	2.17645	1.07461	1.67706	1.05285	7.28055
	1.1273	1.08059	3.83616	0.460018	1.02987	4.81903	3.73608	1.87794	3.41835	1.35127	1.55728	6.78659
73i	18.3236	1.30469	0.872136	6.94082	3.58287	1.81739	11.1136	4.12074	3.28644	4.11997	3.25371	1.44226
	23.0499	3.45696	1.11083	7.36496	5.64568	3.64712	16.4009	7.75586	2.57542	5.94172	4.15401	3.70327
	23.4533	3.61156	1.79476	8.4184	5.98813	5.02491	15.0411	3.27524	1.92326	4.26091	1.28247	5.177

## Sheet: Within Strain (Dummy Coding)
Quinone	OD600	Strain	Expt ID			Expt(1vs2)	Expt(1vs3)	DMQ6vsQ6	1.7vs3.5	1.7vs6.7	1.7vs8.6	1.7vs10.5	1.7vs13.5	Q48vsSEY6210	Q48vs1D	Q48vs28.57	Q48vs73i	Value (Y)		Quinone	OD600	Strain	Expt ID			Expt(1vs2)	Expt(1vs3)	DMQ6vsQ6	1.7vs3.5	1.7vs6.7	1.7vs8.6	1.7vs10.5	1.7vs13.5	Q48vsSEY6210	Q48vs1D	Q48vs28.57	Q48vs73i	Value (Y)		Quinone	OD600	Strain	Expt ID			Expt(1vs2)	Expt(1vs3)	DMQ6vsQ6	1.7vs3.5
DMQ6	1.7	SEY6210	1			1	1	1	0	0	0	0	0	-1	0	0	0	0.269091		DMQ6	1.7	Q48R	1			1	1	1	0	0	0	0	0	1	1	1	1	0.89216		DMQ6	1.7	1D	1			1	1	1	0
			2			-1	0	1	0	0	0	0	0	-1	0	0	0	0.475684					2			-1	0	1	0	0	0	0	0	1	1	1	1	1.16113					2			-1	0	1	0
			3			0	-1	1	0	0	0	0	0	-1	0	0	0	1.39481					3			0	-1	1	0	0	0	0	0	1	1	1	1	0.587316					3			0	-1	1	0
DMQ6	3.5	SEY6210	1			1	1	1	1	0	0	0	0	-1	0	0	0	0.311709		DMQ6	3.5	Q48R	1			1	1	1	1	0	0	0	0	1	1	1	1	0.519301		DMQ6	3.5	1D	1			1	1	1	1
			2			-1	0	1	1	0	0	0	0	-1	0	0	0	0.407472					2			-1	0	1	1	0	0	0	0	1	1	1	1	0.463787					2			-1	0	1	1
			3			0	-1	1	1	0	0	0	0	-1	0	0	0	1.11673					3			0	-1	1	1	0	0	0	0	1	1	1	1	0.470648					3			0	-1	1	1
DMQ6	6.7	SEY6210	1			1	1	1	0	1	0	0	0	-1	0	0	0	0.223538		DMQ6	6.7	Q48R	1			1	1	1	0	1	0	0	0	1	1	1	1	0.466926		DMQ6	6.7	1D	1			1	1	1	0
			2			-1	0	1	0	1	0	0	0	-1	0	0	0	0.164092					2			-1	0	1	0	1	0	0	0	1	1	1	1	0.487353					2			-1	0	1	0
			3			0	-1	1	0	1	0	0	0	-1	0	0	0	0.137914					3			0	-1	1	0	1	0	0	0	1	1	1	1	0.462776					3			0	-1	1	0
DMQ6	8.6	SEY6210	1			1	1	1	0	0	1	0	0	-1	0	0	0	0.190097		DMQ6	8.6	Q48R	1			1	1	1	0	0	1	0	0	1	1	1	1	0.620864		DMQ6	8.6	1D	1			1	1	1	0
			2			-1	0	1	0	0	1	0	0	-1	0	0	0	0.11623					2			-1	0	1	0	0	1	0	0	1	1	1	1	0.880055					2			-1	0	1	0
			3			0	-1	1	0	0	1	0	0	-1	0	0	0	0.209273					3			0	-1	1	0	0	1	0	0	1	1	1	1	0.841958					3			0	-1	1	0
DMQ6	10.5	SEY6210	1			1	1	1	0	0	0	1	0	-1	0	0	0	0.144779		DMQ6	10.5	Q48R	1			1	1	1	0	0	0	1	0	1	1	1	1	0.701889		DMQ6	10.5	1D	1			1	1	1	0
			2			-1	0	1	0	0	0	1	0	-1	0	0	0	0.144807					2			-1	0	1	0	0	0	1	0	1	1	1	1	0.80239					2			-1	0	1	0
			3			0	-1	1	0	0	0	1	0	-1	0	0	0	0.0986199					3			0	-1	1	0	0	0	1	0	1	1	1	1	0.9375					3			0	-1	1	0
DMQ6	13.5	SEY6210	1			1	1	1	0	0	0	0	1	-1	0	0	0	0.437214		DMQ6	13.5	Q48R	1			1	1	1	0	0	0	0	1	1	1	1	1	0.160668		DMQ6	13.5	1D	1			1	1	1	0
			2			-1	0	1	0	0	0	0	1	-1	0	0	0	0.411229					2			-1	0	1	0	0	0	0	1	1	1	1	1	0.052722					2			-1	0	1	0
			3			0	-1	1	0	0	0	0	1	-1	0	0	0	0.0907353					3			0	-1	1	0	0	0	0	1	1	1	1	1	0.0611213					3			0	-1	1	0
Q6	1.7	SEY6210	1			1	1	-1	0	0	0	0	0	-1	0	0	0	2.68796		Q6	1.7	Q48R	1			1	1	-1	0	0	0	0	0	1	1	1	1	2.76028		Q6	1.7	1D	1			1	1	-1	0
			2			-1	0	-1	0	0	0	0	0	-1	0	0	0	2.65717					2			-1	0	-1	0	0	0	0	0	1	1	1	1	2.62454					2			-1	0	-1	0
			3			0	-1	-1	0	0	0	0	0	-1	0	0	0	2.33209					3			0	-1	-1	0	0	0	0	0	1	1	1	1	3.01792					3			0	-1	-1	0
Q6	3.5	SEY6210	1			1	1	-1	1	0	0	0	0	-1	0	0	0	3.70988		Q6	3.5	Q48R	1			1	1	-1	1	0	0	0	0	1	1	1	1	4.05277		Q6	3.5	1D	1			1	1	-1	1
			2			-1	0	-1	1	0	0	0	0	-1	0	0	0	2.50478					2			-1	0	-1	1	0	0	0	0	1	1	1	1	3.99858					2			-1	0	-1	1
			3			0	-1	-1	1	0	0	0	0	-1	0	0	0	13.7652					3			0	-1	-1	1	0	0	0	0	1	1	1	1	4.24632					3			0	-1	-1	1
Q6	6.7	SEY6210	1			1	1	-1	0	1	0	0	0	-1	0	0	0	2.2623		Q6	6.7	Q48R	1			1	1	-1	0	1	0	0	0	1	1	1	1	7.39784		Q6	6.7	1D	1			1	1	-1	0
			2			-1	0	-1	0	1	0	0	0	-1	0	0	0	1.47105					2			-1	0	-1	0	1	0	0	0	1	1	1	1	2.25129					2			-1	0	-1	0
			3			0	-1	-1	0	1	0	0	0	-1	0	0	0	1.42569					3			0	-1	-1	0	1	0	0	0	1	1	1	1	1.82169					3			0	-1	-1	0
Q6	8.6	SEY6210	1			1	1	-1	0	0	1	0	0	-1	0	0	0	1.40731		Q6	8.6	Q48R	1			1	1	-1	0	0	1	0	0	1	1	1	1	5.56112		Q6	8.6	1D	1			1	1	-1	0
			2			-1	0	-1	0	0	1	0	0	-1	0	0	0	0.818897					2			-1	0	-1	0	0	1	0	0	1	1	1	1	1.81591					2			-1	0	-1	0
			3			0	-1	-1	0	0	1	0	0	-1	0	0	0	0.658088					3			0	-1	-1	0	0	1	0	0	1	1	1	1	1.90349					3			0	-1	-1	0
Q6	10.5	SEY6210	1			1	1	-1	0	0	0	1	0	-1	0	0	0	2.19903		Q6	10.5	Q48R	1			1	1	-1	0	0	0	1	0	1	1	1	1	3.22197		Q6	10.5	1D	1			1	1	-1	0
			2			-1	0	-1	0	0	0	1	0	-1	0	0	0	2.70394					2			-1	0	-1	0	0	0	1	0	1	1	1	1	2.91213					2			-1	0	-1	0
			3			0	-1	-1	0	0	0	1	0	-1	0	0	0	2.92278					3			0	-1	-1	0	0	0	1	0	1	1	1	1	3.02707					3			0	-1	-1	0
Q6	13.5	SEY6210	1			1	1	-1	0	0	0	0	1	-1	0	0	0	1.7912		Q6	13.5	Q48R	1			1	1	-1	0	0	0	0	1	1	1	1	1	0.409926		Q6	13.5	1D	1			1	1	-1	0
			2			-1	0	-1	0	0	0	0	1	-1	0	0	0	1.10399					2			-1	0	-1	0	0	0	0	1	1	1	1	1	0.424173					2			-1	0	-1	0
			3			0	-1	-1	0	0	0	0	1	-1	0	0	0	1.12883					3			0	-1	-1	0	0	0	0	1	1	1	1	1	0.502298					3			0	-1	-1	0
Regression Analysis								Regression Analysis												Regression Analysis								Regression Analysis												Regression Analysis								Regression Analysis
G1:R37								I1:N37												AA1:AL37								AC1:AL37												AU1:BF37								AW1:BF37
OVERALL FIT								OVERALL FIT												OVERALL FIT								OVERALL FIT												OVERALL FIT								OVERALL FIT
Multiple R	0.690897							Multiple R	0.664009											Multiple R	0.814826							Multiple R	0.788204											Multiple R	0.915989							Multiple R	0.908153
R Square	0.477338							R Square	0.440908											R Square	0.663941							R Square	0.621265											R Square	0.839035							R Square	0.824741
Adjusted R Square	0.204645							Adjusted R Square	0.325234											Adjusted R Square	0.488605							Adjusted R Square	0.542906											Adjusted R Square	0.755054							Adjusted R Square	0.788481
Standard Error	2.08724							Standard Error	1.92251											Standard Error	1.22589							Standard Error	1.15898											Standard Error	1.14614							Standard Error	1.06507
Observations	36							Observations	36											Observations	36							Observations	36											Observations	36							Observations	36
ANOVA				Alpha	0.05			ANOVA				Alpha	0.05							ANOVA				Alpha	0.05			ANOVA				Alpha	0.05							ANOVA				Alpha	0.05			ANOVA
	df	SS	MS	F	p-value	sig			df	SS	MS	F	p-value	sig							df	SS	MS	F	p-value	sig			df	SS	MS	F	p-value	sig							df	SS	MS	F	p-value	sig			df
Regression	12	91.5122	7.62601	1.75046	0.120131	no		Regression	6	84.528	14.088	3.81164	0.00637482	yes						Regression	12	68.2879	5.69066	3.78669	0.00297695	yes		Regression	6	63.8986	10.6498	7.92844	4.10448e-05	yes						Regression	12	157.49	13.1242	9.99071	1.76801e-06	yes		Regression	6
Residual	23	100.201	4.35658					Residual	29	107.185	3.69605									Residual	23	34.5645	1.50281					Residual	29	38.9538	1.34324									Residual	23	30.2137	1.31364					Residual	29
Total	35	191.713						Total	35	191.713										Total	35	102.852						Total	35	102.852										Total	35	187.704						Total	35
	coeff	std err	t stat	p-value	lower	upper			coeff	std err	t stat	p-value	lower	upper							coeff	std err	t stat	p-value	lower	upper			coeff	std err	t stat	p-value	lower	upper							coeff	std err	t stat	p-value	lower	upper			coeff
Intercept	1.63613	0.850089	1.92466	0.0667288	-0.12241	3.39468		Intercept	1.63613	0.784862	2.08461	0.0460194	0.03091	3.24136						Intercept	1.84056	0.492248	3.73909	0.0010729	0.822265	2.85885		Intercept	1.84056	0.473152	3.88999	0.000538888	0.872854	2.80826						Intercept	1.94512	0.451373	4.30934	0.000260438	1.01138	2.87885		Intercept	1.94512
Expt(1vs2)	0.41545	0.490799	0.846477	0.406008	-0.599845	1.43075		DMQ6vsQ6	-1.14462	0.320419	-3.57225	0.00126006	-1.79995	-0.489287						Expt(1vs2)	0.247158	0.284199	0.869665	0.393469	-0.340753	0.83507		DMQ6vsQ6	-1.14941	0.193163	-5.95045	1.82486e-06	-1.54447	-0.754346						Expt(1vs2)	-0.273233	0.2606	-1.04847	0.305313	-0.812325	0.26586		DMQ6vsQ6	-0.817699
Expt(1vs3)	-0.609669	0.490799	-1.2422	0.226681	-1.62496	0.405626		1.7vs3.5	1.99983	1.10996	1.80171	0.0819968	-0.270297	4.26996						Expt(1vs3)	0.246654	0.284199	0.867889	0.39442	-0.341258	0.834565		1.7vs3.5	0.451343	0.669138	0.674514	0.505327	-0.917197	1.81988						Expt(1vs3)	-0.0996063	0.2606	-0.382219	0.705808	-0.638699	0.439486		1.7vs3.5	2.21306
DMQ6vsQ6	-1.14462	0.347047	-3.29816	0.00314413	-1.86254	-0.426694		1.7vs6.7	-0.688703	1.10996	-0.620474	0.539792	-2.95883	1.58142						DMQ6vsQ6	-1.14941	0.200959	-5.71961	7.97526e-06	-1.56513	-0.733694		1.7vs6.7	0.307421	0.669138	0.459429	0.649352	-1.06112	1.67596						DMQ6vsQ6	-0.817699	0.184272	-4.43745	0.000189202	-1.19889	-0.436503		1.7vs6.7	0.549844
1.7vs3.5	1.99983	1.20221	1.66347	0.109787	-0.487124	4.48678		1.7vs8.6	-1.06948	1.10996	-0.963531	0.343247	-3.33961	1.20064						1.7vs3.5	0.451343	0.696144	0.648347	0.523181	-0.98874	1.89143		1.7vs8.6	0.0966766	0.669138	0.144479	0.886121	-1.27186	1.46522						1.7vs3.5	2.21306	0.638337	3.46691	0.00208987	0.892555	3.53356		1.7vs8.6	0.230108
1.7vs6.7	-0.688703	1.20221	-0.572866	0.572294	-3.17566	1.79825		1.7vs10.5	-0.267139	1.10996	-0.240674	0.811501	-2.53727	2.00299						1.7vs6.7	0.307421	0.696144	0.441606	0.662898	-1.13266	1.7475		1.7vs10.5	0.0932667	0.669138	0.139383	0.890111	-1.27527	1.46181						1.7vs6.7	0.549844	0.638337	0.861369	0.397926	-0.770658	1.87035		1.7vs10.5	5.36535
1.7vs8.6	-1.06948	1.20221	-0.8896	0.382891	-3.55644	1.41747		1.7vs13.5	-0.808932	1.10996	-0.728792	0.471974	-3.07906	1.4612						1.7vs8.6	0.0966766	0.696144	0.138875	0.890758	-1.34341	1.53676		1.7vs13.5	-1.57207	0.669138	-2.3494	0.025825	-2.94061	-0.203533						1.7vs8.6	0.230108	0.638337	0.36048	0.721778	-1.09039	1.55061		1.7vs13.5	0.234192
1.7vs10.5	-0.267139	1.20221	-0.222207	0.826114	-2.75409	2.21982														1.7vs10.5	0.0932667	0.696144	0.133976	0.894587	-1.34682	1.53335														1.7vs10.5	5.36535	0.638337	8.4052	1.81856e-08	4.04485	6.68586
1.7vs13.5	-0.808932	1.20221	-0.672873	0.507733	-3.29589	1.67802														1.7vs13.5	-1.57207	0.696144	-2.25826	0.0337216	-3.01216	-0.13199														1.7vs13.5	0.234192	0.638337	0.366877	0.717064	-1.08631	1.55469
Q48vsSEY6210	0	0	#DIV/0!	#DIV/0!	0	0														Q48vsSEY6210	0	0	#DIV/0!	#DIV/0!	0	0														Q48vsSEY6210	0	0	#DIV/0!	#DIV/0!	0	0
Q48vs1D	0	0	#DIV/0!	#DIV/0!	0	0														Q48vs1D	0	0	#DIV/0!	#DIV/0!	0	0														Q48vs1D	0	0	#DIV/0!	#DIV/0!	0	0
Q48vs28.57	0	0	#DIV/0!	#DIV/0!	0	0														Q48vs28.57	0	0	#DIV/0!	#DIV/0!	0	0														Q48vs28.57	0	0	#DIV/0!	#DIV/0!	0	0
Q48vs73i	0	0	#DIV/0!	#DIV/0!	0	0		Regression Analysis												Q48vs73i	0	0	#DIV/0!	#DIV/0!	0	0		Regression Analysis												Q48vs73i	0	0	#DIV/0!	#DIV/0!	0	0		Regression Analysis
								J1:N19	DMQ6																			AC1:AL19	DMQ6																			AW1:BF19	DMQ6
								OVERALL FIT																				OVERALL FIT																				OVERALL FIT
								Multiple R	0.664079																			Multiple R	0.920143																			Multiple R	0.967647
								R Square	0.441002																			R Square	0.846663																			R Square	0.936341
								Adjusted R Square	0.208086																			Adjusted R Square	0.782772																			Adjusted R Square	0.909816
								Standard Error	0.314851																			Standard Error	0.141822																			Standard Error	0.631896
								Observations	18																			Observations	18																			Observations	18
								ANOVA				Alpha	0.05															ANOVA				Alpha	0.05															ANOVA
									df	SS	MS	F	p-value	sig															df	SS	MS	F	p-value	sig															df
								Regression	5	0.938468	0.187694	1.89339	0.169263	no														Regression	5	1.3327	0.26654	13.2518	0.000154309	yes														Regression	5
								Residual	12	1.18957	0.0991308																	Residual	12	0.241362	0.0201135																	Residual	12
								Total	17	2.12804																		Total	17	1.57406																		Total	17
									coeff	std err	t stat	p-value	lower	upper															coeff	std err	t stat	p-value	lower	upper															coeff
								Intercept	0.713194	0.181779	3.92341	0.00202261	0.317131	1.10926														Intercept	0.880202	0.0818811	10.7498	1.63097e-07	0.701799	1.05861														Intercept	1.57115
								1.7vs3.5	-0.101224	0.257074	-0.393756	0.700668	-0.661341	0.458892														1.7vs3.5	-0.395623	0.115797	-3.41652	0.00511134	-0.647924	-0.143323														1.7vs3.5	0.386884
								1.7vs6.7	-0.538012	0.257074	-2.09283	0.0582822	-1.09813	0.0221045														1.7vs6.7	-0.407851	0.115797	-3.52211	0.00420706	-0.660151	-0.15555														1.7vs6.7	1.0669
								1.7vs8.6	-0.541327	0.257074	-2.10572	0.0569632	-1.10144	0.0187901														1.7vs8.6	-0.0992433	0.115797	-0.857043	0.408211	-0.351544	0.153057														1.7vs8.6	0.118092
								1.7vs10.5	-0.583792	0.257074	-2.27091	0.0423686	-1.14391	-0.0236748														1.7vs10.5	-0.066276	0.115797	-0.572345	0.577654	-0.318577	0.186025														1.7vs10.5	5.22498
								1.7vs13.5	-0.400135	0.257074	-1.55649	0.145559	-0.960251	0.159982														1.7vs13.5	-0.788698	0.115797	-6.81103	1.87324e-05	-1.041	-0.536398														1.7vs13.5	-0.866664
								Regression Analysis																				Regression Analysis																				Regression Analysis
								J20:N37	Q6																			AC20:AL37	Q6																			AW20:BF37	Q6
								OVERALL FIT																				OVERALL FIT																				OVERALL FIT
								Multiple R	0.673383																			Multiple R	0.684253																			Multiple R	0.963118
								R Square	0.453445																			R Square	0.468202																			R Square	0.927596
								Adjusted R Square	0.205011																			Adjusted R Square	0.226476																			Adjusted R Square	0.894685
								Standard Error	2.66013																			Standard Error	1.61126																			Standard Error	0.743995
								Observations	17																			Observations	17																			Observations	17
								ANOVA				Alpha	0.05															ANOVA				Alpha	0.05															ANOVA
									df	SS	MS	F	p-value	sig															df	SS	MS	F	p-value	sig															df
								Regression	5	64.5787	12.9157	1.82521	0.188369	no														Regression	5	25.1427	5.02853	1.93691	0.167618	no														Regression	5
								Residual	11	77.8392	7.07629																	Residual	11	28.5578	2.59616																	Residual	11
								Total	16	142.418																		Total	16	53.7005																		Total	16
									coeff	std err	t stat	p-value	lower	upper															coeff	std err	t stat	p-value	lower	upper															coeff
								Intercept	2.49463	1.881	1.32623	0.211642	-1.64542	6.63467														Intercept	2.82123	1.13933	2.47621	0.0307801	0.313574	5.32889														Intercept	2.38534
								1.7vs3.5	4.16533	2.42835	1.71529	0.114288	-1.17944	9.5101														1.7vs3.5	1.27799	1.47087	0.868864	0.403481	-1.95938	4.51536														1.7vs3.5	3.97298
								1.7vs6.7	-0.774949	2.42835	-0.319125	0.75561	-6.11972	4.56982														1.7vs6.7	1.00237	1.47087	0.681482	0.50966	-2.235	4.23975														1.7vs6.7	-0.0334577
								1.7vs8.6	-1.5332	2.42835	-0.631372	0.540695	-6.87797	3.81158														1.7vs8.6	0.272278	1.47087	0.185113	0.856509	-2.96509	3.50965														1.7vs8.6	0.275876
								1.7vs10.5	0.113958	2.42835	0.0469282	0.963412	-5.23081	5.45873														1.7vs10.5	0.232491	1.47087	0.158063	0.877271	-3.00488	3.46986														1.7vs10.5	5.43948
								1.7vs13.5	-1.15329	2.42835	-0.474925	0.64413	-6.49806	4.19149														1.7vs13.5	-2.37577	1.47087	-1.61521	0.13456	-5.61314	0.861606														1.7vs13.5	1.2688
																																																Essentially performed 13 t-tests per strain for final significance testing
								Essentially performed 13 t-tests per strain for final significance testing
																																																Bonferroni Corection 0.05/13 =
								Bonferroni Corection 0.05/13 =																																								0.00384615
								0.00384615
[truncated: 43 more columns]

## Sheet: Btwn. Strains (DMQ6 Comparison)
Quinone	OD600	Strain	Expt ID		1.7vs3.5	1.7vs6.7	1.7vs8.6	1.7vs10.5	1.7vs13.5	Q48vsSEY6210	Value (Y)		Quinone	OD600	Strain	Expt ID		1.7vs3.5	1.7vs6.7	1.7vs8.6	1.7vs10.5	1.7vs13.5	Q48vs1D	Value (Y)		Quinone	OD600	Strain	Expt ID		1.7vs3.5	1.7vs6.7	1.7vs8.6	1.7vs10.5	1.7vs13.5	Q48vs28.57	Value (Y)		Quinone	OD600	Strain	Expt ID		1.7vs3.5	1.7vs6.7	1.7vs8.6	1.7vs10.5	1.7vs13.5	Q48vs73i
DMQ6	1.7	Q48R	1		0	0	0	0	0	1	0.89216		DMQ6	1.7	Q48R	1		0	0	0	0	0	1	0.89216		DMQ6	1.7	Q48R	1		0	0	0	0	0	1	0.89216		DMQ6	1.7	Q48R	1		0	0	0	0	0	1
			2		0	0	0	0	0	1	1.16113					2		0	0	0	0	0	1	1.16113					2		0	0	0	0	0	1	1.16113					2		0	0	0	0	0	1
			3		0	0	0	0	0	1	0.587316					3		0	0	0	0	0	1	0.587316					3		0	0	0	0	0	1	0.587316					3		0	0	0	0	0	1
DMQ6	3.5	Q48R	1		1	0	0	0	0	1	0.519301		DMQ6	3.5	Q48R	1		1	0	0	0	0	1	0.519301		DMQ6	3.5	Q48R	1		1	0	0	0	0	1	0.519301		DMQ6	3.5	Q48R	1		1	0	0	0	0	1
			2		1	0	0	0	0	1	0.463787					2		1	0	0	0	0	1	0.463787					2		1	0	0	0	0	1	0.463787					2		1	0	0	0	0	1
			3		1	0	0	0	0	1	0.470648					3		1	0	0	0	0	1	0.470648					3		1	0	0	0	0	1	0.470648					3		1	0	0	0	0	1
DMQ6	6.7	Q48R	1		0	1	0	0	0	1	0.466926		DMQ6	6.7	Q48R	1		0	1	0	0	0	1	0.466926		DMQ6	6.7	Q48R	1		0	1	0	0	0	1	0.466926		DMQ6	6.7	Q48R	1		0	1	0	0	0	1
			2		0	1	0	0	0	1	0.487353					2		0	1	0	0	0	1	0.487353					2		0	1	0	0	0	1	0.487353					2		0	1	0	0	0	1
			3		0	1	0	0	0	1	0.462776					3		0	1	0	0	0	1	0.462776					3		0	1	0	0	0	1	0.462776					3		0	1	0	0	0	1
DMQ6	8.6	Q48R	1		0	0	1	0	0	1	0.620864		DMQ6	8.6	Q48R	1		0	0	1	0	0	1	0.620864		DMQ6	8.6	Q48R	1		0	0	1	0	0	1	0.620864		DMQ6	8.6	Q48R	1		0	0	1	0	0	1
			2		0	0	1	0	0	1	0.880055					2		0	0	1	0	0	1	0.880055					2		0	0	1	0	0	1	0.880055					2		0	0	1	0	0	1
			3		0	0	1	0	0	1	0.841958					3		0	0	1	0	0	1	0.841958					3		0	0	1	0	0	1	0.841958					3		0	0	1	0	0	1
DMQ6	10.5	Q48R	1		0	0	0	1	0	1	0.701889		DMQ6	10.5	Q48R	1		0	0	0	1	0	1	0.701889		DMQ6	10.5	Q48R	1		0	0	0	1	0	1	0.701889		DMQ6	10.5	Q48R	1		0	0	0	1	0	1
			2		0	0	0	1	0	1	0.80239					2		0	0	0	1	0	1	0.80239					2		0	0	0	1	0	1	0.80239					2		0	0	0	1	0	1
			3		0	0	0	1	0	1	0.9375					3		0	0	0	1	0	1	0.9375					3		0	0	0	1	0	1	0.9375					3		0	0	0	1	0	1
DMQ6	13.5	Q48R	1		0	0	0	0	1	1	0.160668		DMQ6	13.5	Q48R	1		0	0	0	0	1	1	0.160668		DMQ6	13.5	Q48R	1		0	0	0	0	1	1	0.160668		DMQ6	13.5	Q48R	1		0	0	0	0	1	1
			2		0	0	0	0	1	1	0.052722					2		0	0	0	0	1	1	0.052722					2		0	0	0	0	1	1	0.052722					2		0	0	0	0	1	1
			3		0	0	0	0	1	1	0.0611213					3		0	0	0	0	1	1	0.0611213					3		0	0	0	0	1	1	0.0611213					3		0	0	0	0	1	1
DMQ6	1.7	SEY6210	1		0	0	0	0	0	-1	0.269091		DMQ6	1.7	1D	1		0	0	0	0	0	-1	1.06447		DMQ6	1.7	28.57	1		0	0	0	0	0	-1	1.4563		DMQ6	1.7	73i	1		0	0	0	0	0	-1
			2		0	0	0	0	0	-1	0.475684					2		0	0	0	0	0	-1	1.14719					2		0	0	0	0	0	-1	1.4202					2		0	0	0	0	0	-1
			3		0	0	0	0	0	-1	1.39481					3		0	0	0	0	0	-1	2.50178					3		0	0	0	0	0	-1	1.1273					3		0	0	0	0	0	-1
DMQ6	3.5	SEY6210	1		1	0	0	0	0	-1	0.311709		DMQ6	3.5	1D	1		1	0	0	0	0	-1	1.46739		DMQ6	3.5	28.57	1		1	0	0	0	0	-1	0.620404		DMQ6	3.5	73i	1		1	0	0	0	0	-1
			2		1	0	0	0	0	-1	0.407472					2		1	0	0	0	0	-1	2.40036					2		1	0	0	0	0	-1	1.09175					2		1	0	0	0	0	-1
			3		1	0	0	0	0	-1	1.11673					3		1	0	0	0	0	-1	2.00634					3		1	0	0	0	0	-1	1.08059					3		1	0	0	0	0	-1
DMQ6	6.7	SEY6210	1		0	1	0	0	0	-1	0.223538		DMQ6	6.7	1D	1		0	1	0	0	0	-1	1.33913		DMQ6	6.7	28.57	1		0	1	0	0	0	-1	1.52015		DMQ6	6.7	73i	1		0	1	0	0	0	-1
			2		0	1	0	0	0	-1	0.164092					2		0	1	0	0	0	-1	3.01495					2		0	1	0	0	0	-1	1.31302					2		0	1	0	0	0	-1
			3		0	1	0	0	0	-1	0.137914					3		0	1	0	0	0	-1	3.56005					3		0	1	0	0	0	-1	3.83616					3		0	1	0	0	0	-1
DMQ6	8.6	SEY6210	1		0	0	1	0	0	-1	0.190097		DMQ6	8.6	1D	1		0	0	1	0	0	-1	1.87283		DMQ6	8.6	28.57	1		0	0	1	0	0	-1	0.657629		DMQ6	8.6	73i	1		0	0	1	0	0	-1
			2		0	0	1	0	0	-1	0.11623					2		0	0	1	0	0	-1	1.4538					2		0	0	1	0	0	-1	0.46875					2		0	0	1	0	0	-1
			3		0	0	1	0	0	-1	0.209273					3		0	0	1	0	0	-1	1.74109					3		0	0	1	0	0	-1	0.460018					3		0	0	1	0	0	-1
DMQ6	10.5	SEY6210	1		0	0	0	1	0	-1	0.144779		DMQ6	10.5	1D	1		0	0	0	1	0	-1	6.93833		DMQ6	10.5	28.57	1		0	0	0	1	0	-1	0.909182		DMQ6	10.5	73i	1		0	0	0	1	0	-1
			2		0	0	0	1	0	-1	0.144807					2		0	0	0	1	0	-1	6.39305					2		0	0	0	1	0	-1	0.480607					2		0	0	0	1	0	-1
			3		0	0	0	1	0	-1	0.0986199					3		0	0	0	1	0	-1	7.05699					3		0	0	0	1	0	-1	1.02987					3		0	0	0	1	0	-1
DMQ6	13.5	SEY6210	1		0	0	0	0	1	-1	0.437214		DMQ6	13.5	1D	1		0	0	0	0	1	-1	0.569973		DMQ6	13.5	28.57	1		0	0	0	0	1	-1	2.73438		DMQ6	13.5	73i	1		0	0	0	0	1	-1
			2		0	0	0	0	1	-1	0.411229					2		0	0	0	0	1	-1	0.796196					2		0	0	0	0	1	-1	1.39527					2		0	0	0	0	1	-1
			3		0	0	0	0	1	-1	0.0907353					3		0	0	0	0	1	-1	0.747283					3		0	0	0	0	1	-1	4.81903					3		0	0	0	0	1	-1
Regression Analysis													Regression Analysis													Regression Analysis													Regression Analysis
F1:K37													S1:X37													AF1:AK37													AS1:AX37
OVERALL FIT													OVERALL FIT													OVERALL FIT													OVERALL FIT
Multiple R	0.642292												Multiple R	0.8207												Multiple R	0.581418												Multiple R	0.807559
R Square	0.41254												R Square	0.673548												R Square	0.338047												R Square	0.652152
Adjusted R Square	0.290996												Adjusted R Square	0.606006												Adjusted R Square	0.201091												Adjusted R Square	0.580183
Standard Error	0.291627												Standard Error	1.12209												Standard Error	0.858713												Standard Error	3.8549
Observations	36												Observations	36												Observations	36												Observations	36
ANOVA				Alpha	0.05								ANOVA				Alpha	0.05								ANOVA				Alpha	0.05								ANOVA				Alpha	0.05
	df	SS	MS	F	p-value	sig								df	SS	MS	F	p-value	sig								df	SS	MS	F	p-value	sig								df	SS	MS	F	p-value	sig
Regression	6	1.73197	0.288662	3.39417	0.0116666	yes							Regression	6	75.3366	12.5561	9.97231	5.5081e-06	yes							Regression	6	10.9205	1.82009	2.46829	0.0472983	yes							Regression	6	807.949	134.658	9.06161	1.30451e-05	yes
Residual	29	2.46634	0.0850463										Residual	29	36.5138	1.2591										Residual	29	21.3843	0.737388										Residual	29	430.948	14.8603
Total	35	4.19831											Total	35	111.85											Total	35	32.3048											Total	35	1238.9
	coeff	std err	t stat	p-value	lower	upper								coeff	std err	t stat	p-value	lower	upper								coeff	std err	t stat	p-value	lower	upper								coeff	std err	t stat	p-value	lower	upper
Intercept	0.796698	0.119056	6.69178	2.43459e-07	0.553201	1.0402							Intercept	1.22567	0.458093	2.6756	0.0121365	0.288769	2.16258							Intercept	1.1074	0.350568	3.15887	0.00368517	0.390408	1.82439							Intercept	11.2446	1.57376	7.14504	7.29351e-08	8.02587	14.4633
1.7vs3.5	-0.248424	0.168371	-1.47546	0.150866	-0.592781	0.0959333							1.7vs3.5	-0.0043697	0.647842	-0.00674502	0.994664	-1.32935	1.32062							1.7vs3.5	-0.399653	0.495778	-0.806113	0.426739	-1.41363	0.614327							1.7vs3.5	-9.60674	2.22563	-4.31642	0.000168437	-14.1587	-5.05482
1.7vs6.7	-0.472932	0.168371	-2.80887	0.00880661	-0.817289	-0.128574							1.7vs6.7	0.329523	0.647842	0.508648	0.614847	-0.995462	1.65451							1.7vs6.7	0.240331	0.495778	0.484754	0.631492	-0.77365	1.25431							1.7vs6.7	-10.3788	2.22563	-4.6633	6.4612e-05	-14.9307	-5.82685
1.7vs8.6	-0.320285	0.168371	-1.90226	0.067111	-0.664642	0.0240722							1.7vs8.6	0.00942426	0.647842	0.0145472	0.988493	-1.31556	1.33441							1.7vs8.6	-0.452521	0.495778	-0.91275	0.3689	-1.4665	0.561459							1.7vs8.6	-7.06672	2.22563	-3.17516	0.00353555	-11.6186	-2.5148
1.7vs10.5	-0.325034	0.168371	-1.93046	0.0633802	-0.669391	0.0193234							1.7vs10.5	2.57935	0.647842	3.98145	0.000420721	1.25437	3.90434							1.7vs10.5	-0.297161	0.495778	-0.599382	0.553572	-1.31114	0.71682							1.7vs10.5	-8.30149	2.22563	-3.72995	0.000828468	-12.8534	-3.74957
1.7vs13.5	-0.594416	0.168371	-3.5304	0.00140724	-0.938774	-0.250059							1.7vs13.5	-0.827681	0.647842	-1.2776	0.211525	-2.15267	0.497304							1.7vs13.5	0.429797	0.495778	0.866913	0.393106	-0.584184	1.44378							1.7vs13.5	-9.45058	2.22563	-4.24625	0.00020424	-14.0025	-4.89865
Q48vsSEY6210	0.117404	0.0486045	2.4155	0.0222426	0.0179966	0.216811							Q48vs1D	-0.986129	0.187016	-5.27297	1.18788e-05	-1.36862	-0.603639							Q48vs28.57	-0.440279	0.143119	-3.07632	0.00454154	-0.73299	-0.147568							Q48vs73i	-3.18993	0.642484	-4.96499	2.79586e-05	-4.50396	-1.8759
		Essentially performed 6 t-tests per strain for final significance testing
		Bonferroni Corection 0.05/6 =
		0.00833333
[truncated: 1 more columns]

## Sheet: Btwn. Strains (Q6 Comparison)
Quinone	OD600	Strain	Expt ID		1.7vs3.5	1.7vs6.7	1.7vs8.6	1.7vs10.5	1.7vs13.5	Q48vsSEY6210	Value (Y)		Quinone	OD600	Strain	Expt ID		1.7vs3.5	1.7vs6.7	1.7vs8.6	1.7vs10.5	1.7vs13.5	Q48vs1D	Value (Y)		Quinone	OD600	Strain	Expt ID		1.7vs3.5	1.7vs6.7	1.7vs8.6	1.7vs10.5	1.7vs13.5	Q48vs28.57	Value (Y)		Quinone	OD600	Strain	Expt ID		1.7vs3.5	1.7vs6.7	1.7vs8.6	1.7vs10.5	1.7vs13.5	Q48vs73i
Q6	1.7	Q48R	1		0	0	0	0	0	1	2.76028		Q6	1.7	Q48R	1		0	0	0	0	0	1	2.76028		Q6	1.7	Q48R	1		0	0	0	0	0	1	2.76028		Q6	1.7	Q48R	1		0	0	0	0	0	1
			2		0	0	0	0	0	1	2.62454					2		0	0	0	0	0	1	2.62454					2		0	0	0	0	0	1	2.62454					2		0	0	0	0	0	1
			3		0	0	0	0	0	1	3.01792					3		0	0	0	0	0	1	3.01792					3		0	0	0	0	0	1	3.01792					3		0	0	0	0	0	1
Q6	3.5	Q48R	1		1	0	0	0	0	1	4.05277		Q6	3.5	Q48R	1		1	0	0	0	0	1	4.05277		Q6	3.5	Q48R	1		1	0	0	0	0	1	4.05277		Q6	3.5	Q48R	1		1	0	0	0	0	1
			2		1	0	0	0	0	1	3.99858					2		1	0	0	0	0	1	3.99858					2		1	0	0	0	0	1	3.99858					2		1	0	0	0	0	1
			3		1	0	0	0	0	1	4.24632					3		1	0	0	0	0	1	4.24632					3		1	0	0	0	0	1	4.24632					3		1	0	0	0	0	1
Q6	6.7	Q48R	1		0	1	0	0	0	1	7.39784		Q6	6.7	Q48R	1		0	1	0	0	0	1	7.39784		Q6	6.7	Q48R	1		0	1	0	0	0	1	7.39784		Q6	6.7	Q48R	1		0	1	0	0	0	1
			2		0	1	0	0	0	1	2.25129					2		0	1	0	0	0	1	2.25129					2		0	1	0	0	0	1	2.25129					2		0	1	0	0	0	1
			3		0	1	0	0	0	1	1.82169					3		0	1	0	0	0	1	1.82169					3		0	1	0	0	0	1	1.82169					3		0	1	0	0	0	1
Q6	8.6	Q48R	1		0	0	1	0	0	1	5.56112		Q6	8.6	Q48R	1		0	0	1	0	0	1	5.56112		Q6	8.6	Q48R	1		0	0	1	0	0	1	5.56112		Q6	8.6	Q48R	1		0	0	1	0	0	1
			2		0	0	1	0	0	1	1.81591					2		0	0	1	0	0	1	1.81591					2		0	0	1	0	0	1	1.81591					2		0	0	1	0	0	1
			3		0	0	1	0	0	1	1.90349					3		0	0	1	0	0	1	1.90349					3		0	0	1	0	0	1	1.90349					3		0	0	1	0	0	1
Q6	10.5	Q48R	1		0	0	0	1	0	1	3.22197		Q6	10.5	Q48R	1		0	0	0	1	0	1	3.22197		Q6	10.5	Q48R	1		0	0	0	1	0	1	3.22197		Q6	10.5	Q48R	1		0	0	0	1	0	1
			2		0	0	0	1	0	1	2.91213					2		0	0	0	1	0	1	2.91213					2		0	0	0	1	0	1	2.91213					2		0	0	0	1	0	1
			3		0	0	0	1	0	1	3.02707					3		0	0	0	1	0	1	3.02707					3		0	0	0	1	0	1	3.02707					3		0	0	0	1	0	1
Q6	13.5	Q48R	1		0	0	0	0	1	1	0.409926		Q6	13.5	Q48R	1		0	0	0	0	1	1	0.409926		Q6	13.5	Q48R	1		0	0	0	0	1	1	0.409926		Q6	13.5	Q48R	1		0	0	0	0	1	1
			2		0	0	0	0	1	1	0.424173					2		0	0	0	0	1	1	0.424173					2		0	0	0	0	1	1	0.424173					2		0	0	0	0	1	1
			3		0	0	0	0	1	1	0.502298					3		0	0	0	0	1	1	0.502298					3		0	0	0	0	1	1	0.502298					3		0	0	0	0	1	1
Q6	1.7	SEY6210	1		0	0	0	0	0	-1	2.68796		Q6	1.7	1D	1		0	0	0	0	0	-1	2.18659		Q6	1.7	28.57	1		0	0	0	0	0	-1	3.241		Q6	1.7	73i	1		0	0	0	0	0	-1
			2		0	0	0	0	0	-1	2.65717					2		0	0	0	0	0	-1	2.44701					2		0	0	0	0	0	-1	2.68463					2		0	0	0	0	0	-1
			3		0	0	0	0	0	-1	2.33209					3		0	0	0	0	0	-1	2.32366					3		0	0	0	0	0	-1	3.73608					3		0	0	0	0	0	-1
Q6	3.5	SEY6210	1		1	0	0	0	0	-1	3.70988		Q6	3.5	1D	1		1	0	0	0	0	-1	5.25815		Q6	3.5	28.57	1		1	0	0	0	0	-1	1.46278		Q6	3.5	73i	1		1	0	0	0	0	-1
			2		1	0	0	0	0	-1	2.50478					2		1	0	0	0	0	-1	7.92618					2		1	0	0	0	0	-1	2.17645					2		1	0	0	0	0	-1
			3		1	0	0	0	0	-1	13.7652					3		1	0	0	0	0	-1	5.89062					3		1	0	0	0	0	-1	1.87794					3		1	0	0	0	0	-1
Q6	6.7	SEY6210	1		0	1	0	0	0	-1	2.2623		Q6	6.7	1D	1		0	1	0	0	0	-1	1.63625		Q6	6.7	28.57	1		0	1	0	0	0	-1	1.47373		Q6	6.7	73i	1		0	1	0	0	0	-1
			2		0	1	0	0	0	-1	1.47105					2		0	1	0	0	0	-1	3.15841					2		0	1	0	0	0	-1	1.07461					2		0	1	0	0	0	-1
			3		0	1	0	0	0	-1	1.42569					3		0	1	0	0	0	-1	2.26098					3		0	1	0	0	0	-1	3.41835					3		0	1	0	0	0	-1
Q6	8.6	SEY6210	1		0	0	1	0	0	-1	1.40731		Q6	8.6	1D	1		0	0	1	0	0	-1	2.93587		Q6	8.6	28.57	1		0	0	1	0	0	-1	2.48329		Q6	8.6	73i	1		0	0	1	0	0	-1
			2		0	0	1	0	0	-1	0.818897					2		0	0	1	0	0	-1	2.90696					2		0	0	1	0	0	-1	1.67706					2		0	0	1	0	0	-1
			3		0	0	1	0	0	-1	0.658088					3		0	0	1	0	0	-1	2.14082					3		0	0	1	0	0	-1	1.35127					3		0	0	1	0	0	-1
Q6	10.5	SEY6210	1		0	0	0	1	0	-1	2.19903		Q6	10.5	1D	1		0	0	0	1	0	-1	7.67343		Q6	10.5	28.57	1		0	0	0	1	0	-1	2.08446		Q6	10.5	73i	1		0	0	0	1	0	-1
			2		0	0	0	1	0	-1	2.70394					2		0	0	0	1	0	-1	8.14853					2		0	0	0	1	0	-1	1.05285					2		0	0	0	1	0	-1
			3		0	0	0	1	0	-1	2.92278					3		0	0	0	1	0	-1	7.65251					3		0	0	0	1	0	-1	1.55728					3		0	0	0	1	0	-1
Q6	13.5	SEY6210	1		0	0	0	0	1	-1	1.7912		Q6	13.5	1D	1		0	0	0	0	1	-1	3.11005		Q6	13.5	28.57	1		0	0	0	0	1	-1	3.27624		Q6	13.5	73i	1		0	0	0	0	1	-1
			2		0	0	0	0	1	-1	1.10399					2		0	0	0	0	1	-1	4.01268					2		0	0	0	0	1	-1	7.28055					2		0	0	0	0	1	-1
			3		0	0	0	0	1	-1	1.12883					3		0	0	0	0	1	-1	3.83967					3		0	0	0	0	1	-1	6.78659					3		0	0	0	0	1	-1
Regression Analysis													Regression Analysis													Regression Analysis													Regression Analysis
F1:K37													S1:X37													AF1:AK37													AS1:AX37
OVERALL FIT													OVERALL FIT													OVERALL FIT													OVERALL FIT
Multiple R	0.578874												Multiple R	0.699754												Multiple R	0.180278												Multiple R	0.702519
R Square	0.335095												R Square	0.489656												R Square	0.0325003												R Square	0.493534
Adjusted R Square	0.197529												Adjusted R Square	0.384068												Adjusted R Square	-0.167672												Adjusted R Square	0.388747
Standard Error	2.12351												Standard Error	1.66484												Standard Error	1.89681												Standard Error	2.77961
Observations	36												Observations	36												Observations	36												Observations	36
ANOVA				Alpha	0.05								ANOVA				Alpha	0.05								ANOVA				Alpha	0.05								ANOVA				Alpha	0.05
	df	SS	MS	F	p-value	sig								df	SS	MS	F	p-value	sig								df	SS	MS	F	p-value	sig								df	SS	MS	F	p-value	sig
Regression	6	65.9048	10.9841	2.43588	0.0497339	yes							Regression	6	77.1208	12.8535	4.6374	0.00203525	yes							Regression	6	3.50495	0.584158	0.162362	0.984739	no							Regression	6	218.339	36.3899	4.70991	0.00184738	yes
Residual	29	130.77	4.50931										Residual	29	80.3792	2.7717										Residual	29	104.339	3.59788										Residual	29	224.061	7.72623
Total	35	196.675											Total	35	157.5											Total	35	107.844											Total	35	442.4
	coeff	std err	t stat	p-value	lower	upper								coeff	std err	t stat	p-value	lower	upper								coeff	std err	t stat	p-value	lower	upper								coeff	std err	t stat	p-value	lower	upper
Intercept	2.67999	0.866921	3.09139	0.00437218	0.906939	4.45305							Intercept	2.56	0.679669	3.76654	0.000751162	1.16992	3.95008							Intercept	3.01074	0.774369	3.888	0.000541803	1.42698	4.5945							Intercept	8.49306	1.13477	7.48438	3.00341e-08	6.17219	10.8139
1.7vs3.5	2.6996	1.22601	2.20193	0.035776	0.192122	5.20707							1.7vs3.5	2.66877	0.961196	2.77651	0.00952557	0.702901	4.63464							1.7vs3.5	-0.0416014	1.09512	-0.0379879	0.969958	-2.28138	2.19818							1.7vs3.5	-3.91814	1.60481	-2.4415	0.0209622	-7.20034	-0.635941
1.7vs6.7	0.0916498	1.22601	0.0747544	0.940923	-2.41583	2.59913							1.7vs6.7	0.527742	0.961196	0.549046	0.587177	-1.43813	2.49361							1.7vs6.7	-0.10449	1.09512	-0.0954141	0.924642	-2.34427	2.13529							1.7vs6.7	-5.28374	1.60481	-3.29244	0.00261747	-8.56594	-2.00154
1.7vs8.6	-0.652521	1.22601	-0.532231	0.59862	-3.16	1.85495							1.7vs8.6	0.31736	0.961196	0.330172	0.743643	-1.64851	2.28323							1.7vs8.6	-0.545385	1.09512	-0.498012	0.622231	-2.78516	1.69439							1.7vs8.6	-4.55921	1.60481	-2.84097	0.00814408	-7.84141	-1.277
1.7vs10.5	0.151162	1.22601	0.123296	0.902724	-2.35631	2.65864							1.7vs10.5	2.87927	0.961196	2.99551	0.00556117	0.913403	4.84514							1.7vs10.5	-0.70145	1.09512	-0.640522	0.526862	-2.94123	1.53833							1.7vs10.5	-5.51783	1.60481	-3.43831	0.00179203	-8.80004	-2.23563
1.7vs13.5	-1.78659	1.22601	-1.45724	0.155795	-4.29406	0.720887							1.7vs13.5	-0.5102	0.961196	-0.530797	0.599601	-2.47607	1.45567							1.7vs13.5	0.102555	1.09512	0.0936472	0.926033	-2.13722	2.34233							1.7vs13.5	-6.5499	1.60481	-4.08142	0.000320567	-9.83211	-3.2677
Q48vsSEY6210	0.122198	0.353919	0.34527	0.732383	-0.601648	0.846043							Q48vs1D	-0.654418	0.277474	-2.35849	0.0253031	-1.22192	-0.0869214							Q48vs28.57	0.0903922	0.316135	0.285929	0.776965	-0.556176	0.73696							Q48vs73i	-1.30218	0.463268	-2.81086	0.00876405	-2.24967	-0.354692
			Essentially performed 6 t-tests per strain for final significance testing
			Bonferroni Corection 0.05/6 =
			0.00833333
[truncated: 1 more columns]
