# Supplementary material for: CLD1 Reverses the Ubiquinone Insufficiency of Mutant cat5/coq7 in a Saccharomyces cerevisiae Model System
Source: PLoS One. 2016 Sep 7;11(9):e0162165. doi: 10.1371/journal.pone.0162165 (PMC5014327; doi:10.1371/journal.pone.0162165)
Supplement: S4 Table — (Corresponds to replicative life span data shown in Fig 7A and7B). (XLSX) [file pone.0162165.s004.xlsx]

## Sheet: RLS Spreadsheet
Strain 1 (Plate A)		Yeast Cell Number																						Fraction Dead	Fraction Surviving	mortality		Type of Censor (Did NOT censor VIRGINS that did not bud)						Strain 1 (Plate B)		Yeast Cell Number
Generation #	1	2	3	4	5	6	7	8	9	10	11	12	13	14	15	16	17	18	19	20	Alive	Dead	Censored	q	s	-LN(1-q)'		Killed	Contamination	Lost	Too many buds			Generation #	1	2	3	4	5	6	7	8	9	10	11	12	13	14	15
0	1	1	1	1	1	1	1	1	1	1	1	1	1	1	1	1	1	1	1	1	20	0	0	0	1	0								0	1	1	1	1	1	1	1	1	1	1	1	1	1	1	1
1	1	1	1	1	1	1	1	1	1	1	1	1	0	1	1	1	1	1	1	1	19	1	0	0.05	1	0.0512933								1	0	1	1	1	1	1	1	1	1	1	1	1	1	1	1
2	1	1	1	1	1	1	1	1	1	1	1	1	0	1	1	1	1	1	1	1	19	0	0	0	0.95	0								2	0	1	1	C	1	1	1	1	1	1	1	1	1	1	1
3	1	1	1	1	1	1	1	1	1	1	1	0	0	1	1	1	1	1	1	1	18	1	0	0.0526316	0.95	0.0540672								3	0	1	1		1	1	1	1	0	0	1	1	1	1	1
4	1	1	1	1	1	1	1	1	1	1	1	0	0	1	1	1	1	1	1	1	18	0	0	0	0.9	0								4	0	1	1		1	1	1	1	0	0	1	1	1	1	1
5	1	1	1	1	1	1	1	1	1	1	1	0	0	1	1	1	1	1	1	1	18	0	0	0	0.9	0								5	0	1	1		1	1	C	1	0	0	1	1	1	1	1
6	1	1	1	1	1	1	1	1	1	0	1	0	0	1	0	1	1	1	1	0	15	3	0	0.166667	0.9	0.182322								6	0	1	1		1	1		1	0	0	1	1	1	1	1
7	1	1	1	0	1	0	1	1	1	0	1	0	0	1	0	1	1	1	1	0	13	2	0	0.133333	0.75	0.143101								7	0	0	1		1	0		1	0	0	1	1	1	1	1
8	1	1	1	0	1	0	1	1	1	0	0	0	0	1	0	1	0	1	1	0	11	2	0	0.153846	0.65	0.167054								8	0	0	1		1	0		1	0	0	1	1	1	1	1
9	1	1	1	0	1	0	1	1	1	0	0	0	0	1	0	1	0	1	0	0	10	1	0	0.0909091	0.55	0.0953102								9	0	0	1		1	0		0	0	0	0	1	1	1	1
10	1	1	1	0	0	0	1	1	1	0	0	0	0	1	0	1	0	1	0	0	9	1	0	0.1	0.5	0.105361								10	0	0	1		1	0		0	0	0	0	1	1	1	1
11	1	1	1	0	0	0	1	1	1	0	0	0	0	1	0	1	0	1	0	0	9	0	0	0	0.45	0								11	0	0	1		1	0		0	0	0	0	1	0	1	1
12	1	1	1	0	0	0	1	1	1	0	0	0	0	1	0	1	0	1	0	0	9	0	0	0	0.45	0								12	0	0	1		1	0		0	0	0	0	0	0	1	1
13	1	1	1	0	0	0	0	1	0	0	0	0	0	1	0	1	0	1	0	0	7	2	0	0.222222	0.45	0.251314								13	0	0	1		1	0		0	0	0	0	0	0	1	1
14	0	1	1	0	0	0	0	1	0	0	0	0	0	1	0	0	0	1	0	0	5	2	0	0.285714	0.35	0.336472								14	0	0	1		0	0		0	0	0	0	0	0	0	1
15	0	0	1	0	0	0	0	0	0	0	0	0	0	1	0	0	0	1	0	0	3	2	0	0.4	0.25	0.510826								15	0	0	0		0	0		0	0	0	0	0	0	0	0
16	0	0	1	0	0	0	0	0	0	0	0	0	0	1	0	0	0	1	0	0	3	0	0	0	0.15	0								16
17	0	0	1	0	0	0	0	0	0	0	0	0	0	1	0	0	0	1	0	0	3	0	0	0	0.15	0								17
18	0	0	0	0	0	0	0	0	0	0	0	0	0	0	0	0	0	0	0	0	0	3	0	1	0.15									18
19																									0									19
20																																		20
21						Plates were scored blind to strain identity																												21
22						STRAIN CODE:																												22
23						Replicate Plates: A & B																												23
24						1. CLD1 (1D) [= coq7-11i (W120R) + CLD1 on pRS424 backbone]																												24
25						2. SEY6210																												25
26						3. coq7-2(Q48R)i																												26
27						4. coq7-11i (W120R)																												27
28						5.vector [= coq7-11i (W120R) + pRS424 backbone]																												28
29						6. sup+ [= coq7-11i (W120R) + CLD-1 genomic frag on pRS424 backbone]																												29
30																																		30
31						" i " indicates alelle integrated into original COQ7 locus of SEY6210																												31
32																																		32
33																																		33
34																																		34
35																																		35
36																																		36
37																																		37
38																																		38
39																																		39
40																																		40
Total No' Buds	13	14	17	6	9	6	12	14	12	5	7	2	0	17	5	13	7	17	8	5	9.45													Total No' Buds	0	6	14	1	13	6	4	8	2	2	8	11	10	13	14
[truncated: 325 more columns]
